# Supplementary material for: Population‐wide copy number variation calling using variant call format files from 6,898 individuals
Source: Genet Epidemiol. 2019 Sep 14;44(1):79–89. doi: 10.1002/gepi.22260 (PMC8653900; doi:10.1002/gepi.22260)
Supplement: Supplementary file 2 — Supporting information [file GEPI-44-79-s004.xlsx]

## Sheet: Sheet1
cohort	CNV	tagging SNV	Reference	Alternate	tagging rsID	r-squared
Pomak	1:146055162-148770162	1:147027260	C	CGCCGCAGCTACTGGAAGGTGGAGGTGAAG	none	1
Pomak	1:196750134-196850000	1:196852250	T	G	rs67908756	0.971078
Pomak	1:196850000-196880000	1:196694659	G	A	rs775441953	0.820187
Pomak	1:196850000-196880000	1:197349585	G	A	rs752987999	0.820187
Pomak	1:196850000-196880000	1:197314324	T	C	rs771628487	0.820187
Pomak	1:196850000-196880000	1:197818755	C	T	rs775957973	0.820187
Pomak	1:196850000-196880000	1:197237606	C	T	rs760493758	0.820187
Pomak	1:196850000-196880000	1:196667844	G	A	rs763652120	0.820187
Pomak	1:196850000-196880000	1:197127187	G	T	rs768746757	0.820187
Pomak	1:196850000-196880000	1:197329717	G	A	rs765264462	0.820187
Pomak	1:196850000-196880000	1:197665604	C	T	rs777629837	0.820187
Pomak	1:248530000-248650000	1:248462290	T	C	rs4634940	0.943198
Pomak	1:49445626-49540626	1:48848132	C	G	rs138506528	1
Pomak	1:49445626-49540626	1:48972161	G	T	rs145640902	1
Pomak	1:49445626-49540626	1:49052501	C	G	rs139433188	1
Pomak	1:49445626-49540626	1:49055618	T	G	rs148031622	1
Pomak	1:49445626-49540626	1:49387403	T	A	rs145856791	1
Pomak	1:49445626-49540626	1:49186538	TAAC	T	none	1
Pomak	1:49445626-49540626	1:49696714	G	A	rs147922780	1
Pomak	1:49445626-49540626	1:49356798	T	C	rs144851276	1
Pomak	1:49445626-49540626	1:49444650	C	T	rs141436827	1
Pomak	1:49445626-49540626	1:49345705	T	C	rs149852112	1
Pomak	1:49445626-49540626	1:49357741	G	T	rs148550997	1
Pomak	1:49445626-49540626	1:49190501	T	C	rs149270038	1
Pomak	1:49445626-49540626	1:49123544	T	C	rs548223300	1
Pomak	1:49445626-49540626	1:49818210	C	G	rs151205967	1
Pomak	1:49445626-49540626	1:49190213	C	A	rs145724376	1
Pomak	1:49445626-49540626	1:49426512	A	C	none	1
Pomak	1:49445626-49540626	1:49398495	G	A	rs147772755	1
Pomak	1:49445626-49540626	1:49337474	T	C	rs146649873	1
Pomak	1:49445626-49540626	1:49570423	T	C	rs139415461	1
Pomak	1:72300362-72305362	1:72284817	A	G	rs11209943	0.994091
Pomak	10:10405033-10515033	10:10336278	G	A	none	1
Pomak	10:10405033-10515033	10:10323034	G	T	none	1
Pomak	10:10405033-10515033	10:10563914	G	A	none	1
Pomak	10:10405033-10515033	10:10299492	C	T	none	1
Pomak	10:10405033-10515033	10:10307107	C	G	none	1
Pomak	10:10405033-10515033	10:10323443	A	T	none	1
Pomak	10:10405033-10515033	10:10397826	C	A	none	1
Pomak	10:10405033-10515033	10:10342140	C	T	none	1
Pomak	10:10405033-10515033	10:10314524	G	A	none	1
Pomak	10:10405033-10515033	10:10514618	C	A	none	1
Pomak	10:10405033-10515033	10:10278536	T	A	none	1
Pomak	10:10405033-10515033	10:10514617	T	G	rs60681400	1
Pomak	10:10405033-10515033	10:10519832	C	A	none	1
Pomak	10:10405033-10515033	10:10514619	A	G	none	1
Pomak	10:120405000-120480000	10:120825919	A	G	none	1
Pomak	10:120405000-120480000	10:120346581	C	G	none	1
Pomak	10:133465204-133575204	10:132540742	G	A	none	1
Pomak	10:27315128-27420128	10:27436698	G	A	rs139848697	1
Pomak	10:27315128-27420128	10:27308789	T	A	rs569971611	1
Pomak	10:27315128-27420128	10:27517480	T	G	rs533106085	1
Pomak	10:37065071-37205071	10:38619181	C	T	none	1
Pomak	10:37065071-37205071	10:36143124	A	T	rs991314871	1
Pomak	10:37065071-37205071	10:37948262	G	A	rs762411483	1
Pomak	10:37065071-37205071	10:38796406	A	G	none	1
Pomak	10:37065071-37205071	10:36187995	T	G	rs987125075	1
Pomak	10:37065071-37205071	10:36177439	C	T	rs527410632	1
Pomak	10:37065071-37205071	10:36413106	A	G	rs1394946245	1
Pomak	10:37065071-37205071	10:37766938	T	A	none	1
Pomak	10:39340071-39362071	10:39400025	A	T	rs1425619883	0.997962
Pomak	10:46106320-47001320	10:45655115	T	G	rs191610475	0.936915
Pomak	10:46106320-47001320	10:45663638	G	A	rs147435712	0.936915
Pomak	10:46106320-47001320	10:45547389	T	G	rs983503585	0.936915
Pomak	10:46106320-47001320	10:45315492	G	A	rs189351903	0.936915
Pomak	10:46106320-47001320	10:45655032	G	A	rs185693173	0.936915
Pomak	10:46106320-47001320	10:45709567	G	A	rs866349814	0.936915
Pomak	10:46106320-47001320	10:45384120	G	C	rs759693715	0.936915
Pomak	10:46106320-47001320	10:46545209	CCCT	C	none	0.936915
Pomak	10:67015011-67360011	10:68230216	G	A	rs535213170	1
Pomak	10:67015011-67360011	10:68706178	C	CA	none	1
Pomak	10:67015011-67360011	10:67276290	CT	C	none	1
Pomak	10:67015011-67360011	10:67440252	G	A	rs78430046	1
Pomak	10:67015011-67360011	10:67014201	T	TTACCTAGTTTTATTTAAACTAACCCTACAAAACAAAAAAGAAAGAAAAAAATTCTTG	none	1
Pomak	10:67015011-67360011	10:68693113	C	T	rs143238580	1
Pomak	10:67015011-67360011	10:67453464	T	G	none	1
Pomak	10:67015011-67360011	10:67145594	C	A	none	1
Pomak	10:67015011-67360011	10:68632173	T	A	rs183340390	1
Pomak	10:69525011-69531811	10:69515607	C	T	rs10998840	1
Pomak	10:6971201-7211201	10:7237248	G	A	none	1
Pomak	10:6971201-7211201	10:7213546	G	A	rs895220835	1
Pomak	10:6971201-7211201	10:6934266	C	T	none	1
Pomak	10:6971201-7211201	10:6966079	G	T	rs1029693375	1
Pomak	10:6971201-7211201	10:7225392	G	A	none	1
Pomak	11:10045119-10145119	11:9631513	T	A	none	1
Pomak	11:10045119-10145119	11:9686000	A	T	none	1
Pomak	11:10045119-10145119	11:8297311	C	A	none	1
Pomak	11:10045119-10145119	11:10332364	A	C	rs1001234944	1
Pomak	11:10045119-10145119	11:10255029	A	C	rs891195900	1
Pomak	11:10045119-10145119	11:8103839	C	T	rs1331891289	1
Pomak	11:10045119-10145119	11:9676455	T	A	rs146910574	1
Pomak	11:10045119-10145119	11:10318335	G	A	rs774205425	1
Pomak	11:48355005-48950005	11:47744878	G	A	rs549294035	1
Pomak	11:48355005-48950005	11:48090001	G	A	rs190683609	1
Pomak	11:48355005-48950005	11:47607446	G	C	rs529611230	1
Pomak	11:48355005-48950005	11:48331278	T	C	rs984214	1
Pomak	11:48355005-48950005	11:47664326	A	C	rs559138908	1
Pomak	11:48355005-48950005	11:49093410	C	A	rs185209045	1
Pomak	11:48355005-48950005	11:48130076	A	G	rs78086641	1
Pomak	11:48355005-48950005	11:49208758	T	C	none	1
Pomak	11:48355005-48950005	11:48340326	C	T	rs575859122	1
Pomak	11:49690005-49740005	11:50480434	C	T	rs7946780	1
Pomak	11:49690005-49740005	11:50613855	A	T	rs78745734	1
Pomak	11:49690005-49740005	11:49909569	A	G	none	1
Pomak	11:49690005-49740005	11:50478456	G	A	rs61894093	1
Pomak	11:49690005-49740005	11:50625893	G	A	rs139284365	1
Pomak	11:49690005-49740005	11:49685415	C	T	rs140948103	1
Pomak	11:49690005-49740005	11:50635996	G	A	rs117790427	1
Pomak	11:49690005-49740005	11:50336010	A	T	rs7114762	1
Pomak	11:49690005-49740005	11:50707799	A	T	rs147909437	1
Pomak	11:49690005-49740005	11:49681753	G	A	rs61904228	1
Pomak	11:49690005-49740005	11:50477370	A	G	none	1
Pomak	11:49690005-49740005	11:49681994	G	A	rs61904229	1
Pomak	11:49690005-49740005	11:50336984	G	A	rs61893105	1
Pomak	11:49690005-49740005	11:50480790	C	A	rs7947240	1
Pomak	11:49690005-49740005	11:49737166	A	G	rs61905576	1
Pomak	11:49690005-49740005	11:50135509	C	A	rs61891124	1
Pomak	11:49690005-49740005	11:49750411	T	C	rs61905588	1
Pomak	11:49690005-49740005	11:50618842	T	A	rs61894420	1
Pomak	11:49690005-49740005	11:50492255	T	C	rs61893252	1
Pomak	11:49690005-49740005	11:50611067	C	T	rs118091209	1
Pomak	11:49690005-49740005	11:50709495	G	A	rs56021301	1
Pomak	11:49690005-49740005	11:49944370	T	C	rs61905867	1
Pomak	11:49690005-49740005	11:50698155	A	G	rs141084254	1
Pomak	11:49690005-49740005	11:50339646	G	A	rs61893109	1
Pomak	11:49690005-49740005	11:50308739	G	A	rs56294529	1
Pomak	11:49690005-49740005	11:50727308	A	T	rs8186125	1
Pomak	11:49690005-49740005	11:49773279	T	C	rs148869387	1
Pomak	11:49690005-49740005	11:49942217	G	A	rs61905866	1
Pomak	11:49690005-49740005	11:49884051	A	C	rs144321340	1
Pomak	11:49690005-49740005	11:49917367	C	T	rs61904545	1
Pomak	11:49690005-49740005	11:49762423	AT	A	none	1
Pomak	11:49690005-49740005	11:50625703	C	A	rs61894449	1
Pomak	11:49690005-49740005	11:50482827	T	G	rs692193	1
Pomak	11:49690005-49740005	11:49910205	C	T	rs61904544	1
Pomak	11:49690005-49740005	11:50110510	A	T	rs7946352	1
Pomak	11:49690005-49740005	11:49900566	G	A	rs117778262	1
Pomak	11:49690005-49740005	11:50724922	G	A	rs147949095	1
Pomak	11:49690005-49740005	11:50329588	A	G	rs61893102	1
Pomak	11:49690005-49740005	11:50513072	C	T	rs4346001	1
Pomak	11:49690005-49740005	11:50300805	AT	A	none	1
Pomak	11:49690005-49740005	11:50705551	G	A	rs61892526	1
Pomak	11:49690005-49740005	11:49683012	C	T	rs7949559	1
Pomak	11:49690005-49740005	11:49892654	G	A	rs56393832	1
Pomak	11:49690005-49740005	11:49915003	A	G	rs117921764	1
Pomak	11:49690005-49740005	11:50499121	A	G	rs112464744	1
Pomak	11:49690005-49740005	11:50500545	G	T	rs7293935	1
Pomak	11:49690005-49740005	11:50513810	A	G	rs7123452	1
Pomak	11:49690005-49740005	11:50594614	A	G	none	1
Pomak	11:49690005-49740005	11:50513462	C	T	rs61895310	1
Pomak	11:49690005-49740005	11:50474086	C	T	rs61894091	1
Pomak	11:49690005-49740005	11:50143902	G	C	rs61891131	1
Pomak	11:49690005-49740005	11:50109308	A	G	rs7942105	1
Pomak	11:49690005-49740005	11:50111419	TAA	T	none	1
Pomak	11:49690005-49740005	11:50698298	T	A	rs61894493	1
Pomak	11:49690005-49740005	11:49759220	G	C	rs6486024	1
Pomak	11:49690005-49740005	11:50339615	A	G	rs61893108	1
Pomak	11:49690005-49740005	11:50318170	A	G	rs7121097	1
Pomak	11:49690005-49740005	11:50731417	G	A	rs117752782	1
Pomak	11:49690005-49740005	11:50187027	T	G	rs56019961	1
Pomak	11:49690005-49740005	11:50719260	A	C	rs61894696	1
Pomak	11:49690005-49740005	11:50337922	C	A	rs7946209	1
Pomak	11:49690005-49740005	11:49908831	T	C	rs117486134	1
Pomak	11:49690005-49740005	11:50703225	C	T	rs143283095	1
Pomak	11:49690005-49740005	11:49747535	A	G	rs7924900	1
Pomak	11:49690005-49740005	11:50635191	G	A	rs7294124	1
Pomak	11:49690005-49740005	11:50664786	C	T	rs56321624	1
Pomak	11:49690005-49740005	11:50611302	C	T	rs61894416	1
Pomak	11:49690005-49740005	11:50612338	GA	G	none	1
Pomak	11:49690005-49740005	11:49757700	T	C	rs61905595	1
Pomak	11:49690005-49740005	11:50138619	T	A	rs61891126	1
Pomak	11:49690005-49740005	11:49891680	C	T	rs61904522	1
Pomak	11:49690005-49740005	11:50139547	A	G	rs61891128	1
Pomak	11:49690005-49740005	11:50500401	T	A	rs7294192	1
Pomak	11:49690005-49740005	11:49748621	A	C	rs7106286	1
Pomak	11:49690005-49740005	11:50341180	C	T	rs7930309	1
Pomak	11:49690005-49740005	11:50340409	A	C	rs61893110	1
Pomak	11:49690005-49740005	11:50404515	G	A	rs77521240	1
Pomak	11:49690005-49740005	11:50645096	G	A	rs61896363	1
Pomak	11:49690005-49740005	11:50165739	C	T	none	1
Pomak	11:49690005-49740005	11:50474228	C	T	rs145177746	1
Pomak	11:49690005-49740005	11:50636097	G	A	rs61894459	1
Pomak	11:49690005-49740005	11:50135989	G	A	rs61891125	1
Pomak	11:49690005-49740005	11:50481633	A	G	rs692480	1
Pomak	11:49690005-49740005	11:49913434	G	T	rs138448405	1
Pomak	11:49690005-49740005	11:50400948	A	G	none	1
Pomak	11:49690005-49740005	11:49767518	G	GCAA	none	1
Pomak	11:49690005-49740005	11:50340712	T	C	rs61893112	1
Pomak	11:49690005-49740005	11:50696601	G	A	rs61894491	1
Pomak	11:49690005-49740005	11:50150004	G	A	rs7121525	1
Pomak	11:49690005-49740005	11:50617236	C	T	rs114207029	1
Pomak	11:49690005-49740005	11:50143006	G	T	rs75953140	1
Pomak	11:49690005-49740005	11:50367686	T	A	rs79338361	1
Pomak	11:49690005-49740005	11:50044662	C	A	rs1240421968	1
Pomak	11:49690005-49740005	11:49773654	C	T	rs138282538	1
Pomak	11:49690005-49740005	11:49889306	C	T	rs77709008	1
Pomak	11:49690005-49740005	11:49676960	G	C	rs61904226	1
Pomak	11:49690005-49740005	11:50388646	CAG	C	none	1
Pomak	11:49690005-49740005	11:50706395	G	C	rs55845753	1
Pomak	11:49690005-49740005	11:50056092	G	A	rs1409515132	1
Pomak	11:49690005-49740005	11:50411866	T	C	rs61892003	1
Pomak	11:49690005-49740005	11:50141894	C	T	rs61891129	1
Pomak	11:49690005-49740005	11:50109309	T	G	rs7935251	1
Pomak	11:49690005-49740005	11:50380031	G	A	rs4066577	1
Pomak	11:49690005-49740005	11:50297178	T	C	rs61893071	1
Pomak	11:49690005-49740005	11:50471840	T	C	rs150933042	1
Pomak	11:49690005-49740005	11:50468059	T	C	rs74646687	1
Pomak	11:49690005-49740005	11:50664067	C	G	none	1
Pomak	11:49690005-49740005	11:50612113	A	G	rs8186292	1
Pomak	11:49690005-49740005	11:50697393	A	G	rs8188906	1
Pomak	11:49690005-49740005	11:50704437	C	T	rs61892523	1
Pomak	11:49690005-49740005	11:49890808	T	G	rs61904520	1
Pomak	11:49690005-49740005	11:50729782	A	C	rs56375228	1
Pomak	11:49690005-49740005	11:50098535	G	A	rs61891088	1
Pomak	11:49690005-49740005	11:49944374	A	C	rs61905868	1
Pomak	11:49690005-49740005	11:50141151	G	A	rs147618423	1
Pomak	11:49690005-49740005	11:50404507	C	A	rs78018564	1
Pomak	11:49690005-49740005	11:49897237	C	T	rs17566387	1
Pomak	11:49690005-49740005	11:50037672	C	T	rs1203316039	1
Pomak	11:49690005-49740005	11:50562460	G	A	rs61892945	1
Pomak	11:49690005-49740005	11:50610505	T	G	rs61894415	1
Pomak	11:49690005-49740005	11:50300684	C	T	rs61893076	1
Pomak	11:49690005-49740005	11:49770649	A	T	rs61905603	1
Pomak	11:49690005-49740005	11:50088302	G	T	rs61891075	1
Pomak	11:49690005-49740005	11:50410571	G	A	rs7124076	1
Pomak	11:49690005-49740005	11:49891133	T	C	rs117977277	1
Pomak	11:49690005-49740005	11:50495058	T	TA	none	1
Pomak	11:49690005-49740005	11:50571930	A	C	rs61892954	1
Pomak	11:49690005-49740005	11:50594412	A	T	none	1
Pomak	11:49690005-49740005	11:50415064	T	C	rs117171454	1
Pomak	11:49690005-49740005	11:50734244	C	T	rs61894758	1
Pomak	11:49690005-49740005	11:50617266	G	A	rs117953234	1
Pomak	11:49690005-49740005	11:50340412	T	C	rs61893111	1
Pomak	11:49690005-49740005	11:50505238	T	C	rs61895305	1
Pomak	11:49690005-49740005	11:50565576	G	T	rs61892948	1
Pomak	11:49690005-49740005	11:50717151	G	A	rs61894680	1
Pomak	11:49690005-49740005	11:50410227	G	A	rs7120532	1
Pomak	11:49690005-49740005	11:50374464	A	G	rs61894563	1
Pomak	11:49690005-49740005	11:49785745	A	G	rs61905620	1
Pomak	11:49690005-49740005	11:50519350	A	G	rs55683055	1
Pomak	11:49690005-49740005	11:49763170	G	A	rs114349973	1
Pomak	11:49690005-49740005	11:49766247	T	C	rs61905600	1
Pomak	11:49690005-49740005	11:50514066	G	A	rs7293969	1
Pomak	11:49690005-49740005	11:50589708	C	A	rs61894393	1
Pomak	11:49690005-49740005	11:50377512	C	A	rs61894566	1
Pomak	11:49690005-49740005	11:50149533	C	G	rs55719891	1
Pomak	11:49690005-49740005	11:50632926	T	TA	none	1
Pomak	11:49690005-49740005	11:50467779	T	C	rs61894075	1
Pomak	11:49690005-49740005	11:49826024	T	A	rs61906767	1
Pomak	11:49690005-49740005	11:50433346	C	T	rs61892040	1
Pomak	11:49690005-49740005	11:50636100	T	C	rs61896360	1
Pomak	11:49690005-49740005	11:50157559	A	G	rs55767024	1
Pomak	11:49690005-49740005	11:50138641	C	T	rs61891127	1
Pomak	11:49690005-49740005	11:50653571	ATTTCT	A	none	1
Pomak	11:49690005-49740005	11:50530739	T	C	rs78127440	1
Pomak	11:49690005-49740005	11:49763837	T	G	rs61905598	1
Pomak	11:49690005-49740005	11:50404287	G	T	rs74857884	1
Pomak	11:49690005-49740005	11:50724338	C	A	rs528294974	1
Pomak	11:49690005-49740005	11:50701323	C	A	rs61892513	1
Pomak	11:49690005-49740005	11:50487819	A	T	rs116888318	1
Pomak	11:49690005-49740005	11:50329028	C	A	rs116868534	1
Pomak	11:49690005-49740005	11:50521783	T	A	rs61895317	1
Pomak	11:49690005-49740005	11:49902458	A	G	rs10501328	1
Pomak	11:49690005-49740005	11:49768388	C	T	rs61905602	1
Pomak	11:49690005-49740005	11:50703607	A	G	rs55790605	1
Pomak	11:49690005-49740005	11:50158587	T	C	rs7940985	1
Pomak	11:49690005-49740005	11:50095502	A	G	rs61891086	1
Pomak	11:49690005-49740005	11:49892065	C	A	rs56193349	1
Pomak	11:49690005-49740005	11:50054493	G	A	rs778320670	1
Pomak	11:49690005-49740005	11:50532064	G	A	rs77268309	1
Pomak	11:49690005-49740005	11:50498325	C	G	rs116928590	1
Pomak	11:49690005-49740005	11:49788965	C	T	rs61905623	1
Pomak	11:49690005-49740005	11:50064222	GC	G	none	1
Pomak	11:49690005-49740005	11:49926852	C	A	rs61904548	1
Pomak	11:49690005-49740005	11:50505159	C	T	rs61895304	1
Pomak	11:49690005-49740005	11:49742851	G	A	rs61905581	1
Pomak	11:49690005-49740005	11:50147427	G	A	rs7112163	1
Pomak	11:49690005-49740005	11:49743357	T	C	rs61905583	1
Pomak	11:49690005-49740005	11:50649689	T	C	rs61896365	1
Pomak	11:49690005-49740005	11:49783290	CAAACCAT	C	none	1
Pomak	11:49690005-49740005	11:49910963	C	T	rs117108298	1
Pomak	11:49690005-49740005	11:50697382	C	T	rs146709808	1
Pomak	11:49690005-49740005	11:50469447	G	A	rs61894090	1
Pomak	11:49690005-49740005	11:50377325	A	T	rs61894565	1
Pomak	11:49690005-49740005	11:49877575	T	A	rs61904509	1
Pomak	11:49690005-49740005	11:50004775	G	A	rs7940412	1
Pomak	11:49690005-49740005	11:50664626	C	G	rs61892781	1
Pomak	11:49690005-49740005	11:50545721	G	C	rs61892894	1
Pomak	11:49690005-49740005	11:49995382	G	T	rs61893968	1
Pomak	11:49690005-49740005	11:50218914	A	G	rs61893424	1
Pomak	11:49690005-49740005	11:49827219	T	C	rs56309907	1
Pomak	11:49690005-49740005	11:50153976	C	A	rs61891158	1
Pomak	11:49690005-49740005	11:50090097	C	T	rs61891076	1
Pomak	11:49690005-49740005	11:50389832	G	A	rs61891968	1
Pomak	11:49690005-49740005	11:50721043	T	C	rs61894702	1
Pomak	11:49690005-49740005	11:50322645	T	C	rs61893079	1
Pomak	11:49690005-49740005	11:49761277	T	C	rs61905596	1
Pomak	11:49690005-49740005	11:50027696	T	G	rs1444456806	1
Pomak	11:49690005-49740005	11:49960245	T	C	rs117071234	1
Pomak	11:49690005-49740005	11:50520933	A	G	rs61895316	1
Pomak	11:49690005-49740005	11:50165525	TATAC	T	none	1
Pomak	11:49690005-49740005	11:49847111	T	C	rs61904465	1
Pomak	11:49690005-49740005	11:50523305	A	G	rs78905015	1
Pomak	11:49690005-49740005	11:50566057	T	C	rs61892949	1
Pomak	11:49690005-49740005	11:50726102	C	T,G	none	1
Pomak	11:49690005-49740005	11:50524580	A	T	rs147080971	1
Pomak	11:49690005-49740005	11:49786103	G	A	rs61905621	1
Pomak	11:49690005-49740005	11:50183667	C	T	rs61893393	1
Pomak	11:49690005-49740005	11:49972472	A	G	rs61905887	1
Pomak	11:49690005-49740005	11:50263596	G	A	rs61891525	1
Pomak	11:49690005-49740005	11:50573151	C	T	rs61892955	1
Pomak	11:49690005-49740005	11:50533443	T	C	none	1
Pomak	11:49690005-49740005	11:50419639	A	G	rs61892006	1
Pomak	11:49690005-49740005	11:50709667	C	A	rs56013337	1
Pomak	11:49690005-49740005	11:50709796	T	A	rs61892534	1
Pomak	11:49690005-49740005	11:50626623	G	A	rs8188947	1
Pomak	11:49690005-49740005	11:49745507	T	A	rs61905587	1
Pomak	11:49690005-49740005	11:50507562	C	T	rs116961591	1
Pomak	11:49690005-49740005	11:50632163	G	A	rs7293973	1
Pomak	11:49690005-49740005	11:49747460	A	G	rs7924777	1
Pomak	11:49690005-49740005	11:50087611	T	C	rs78671866	1
Pomak	11:49690005-49740005	11:50590811	T	A	rs77948237	1
Pomak	11:49690005-49740005	11:50149217	A	G	rs61891156	1
Pomak	11:49690005-49740005	11:50286544	G	C	rs61893068	1
Pomak	11:49690005-49740005	11:50717333	A	T	rs61894683	1
Pomak	11:49690005-49740005	11:50589942	G	A	rs61894394	1
Pomak	11:49690005-49740005	11:49820175	C	T	rs61906761	1
Pomak	11:49690005-49740005	11:50429581	C	T	rs61892034	1
Pomak	11:49690005-49740005	11:50662816	A	G	rs1592580	1
Pomak	11:49690005-49740005	11:50218402	G	A	rs61893423	1
Pomak	11:49690005-49740005	11:50549837	T	G	rs61892899	1
Pomak	11:49690005-49740005	11:49830861	G	A	rs61906769	1
Pomak	11:49690005-49740005	11:50719470	G	C	rs8188924	1
Pomak	11:49690005-49740005	11:50700258	T	C	rs61894514	1
Pomak	11:49690005-49740005	11:50093989	G	A	rs61891085	1
Pomak	11:49690005-49740005	11:50401848	T	G	rs4096596	1
Pomak	11:49690005-49740005	11:50673104	G	T	rs61892785	1
Pomak	11:49690005-49740005	11:50106066	T	A	rs7937964	1
Pomak	11:49690005-49740005	11:50248879	C	T	rs2173029	1
Pomak	11:49690005-49740005	11:50255389	T	C	rs61891493	1
Pomak	11:49690005-49740005	11:49843616	A	C	rs61904464	1
Pomak	11:49690005-49740005	11:50107727	G	T	rs1807793	1
Pomak	11:49690005-49740005	11:49851793	C	G	none	1
Pomak	11:49690005-49740005	11:50647000	T	C	rs11820832	1
Pomak	11:49690005-49740005	11:50046539	C	A	rs1156798718	1
Pomak	11:49690005-49740005	11:49852347	C	T	rs61904469	1
Pomak	11:49690005-49740005	11:50726037	G	A	rs11819760	1
Pomak	11:49690005-49740005	11:50683093	A	G	rs61892813	1
Pomak	11:49690005-49740005	11:50682414	T	C	rs1592592	1
Pomak	11:49690005-49740005	11:50530440	T	G	rs61892887	1
Pomak	11:49690005-49740005	11:50570377	CT	C	none	1
Pomak	11:49690005-49740005	11:50684628	A	G	rs61892821	1
Pomak	11:49690005-49740005	11:50577807	G	T	rs75658150	1
Pomak	11:49690005-49740005	11:50062808	G	A	rs1338823638	1
Pomak	11:49690005-49740005	11:49789019	C	A	rs61905624	1
Pomak	11:49690005-49740005	11:50626457	T	C	rs8189370	1
Pomak	11:49690005-49740005	11:50505917	T	C	rs61895306	1
Pomak	11:49690005-49740005	11:50628491	T	C	rs61894450	1
Pomak	11:49690005-49740005	11:49935280	G	A	rs55861960	1
Pomak	11:49690005-49740005	11:50716588	T	A	rs61894679	1
Pomak	11:49690005-49740005	11:50696143	T	A	rs61894490	1
Pomak	11:49690005-49740005	11:49747529	A	G	rs7924899	1
Pomak	11:49690005-49740005	11:50510146	C	T	rs8189423	1
Pomak	11:49690005-49740005	11:50694518	T	A	rs61894489	1
Pomak	11:49690005-49740005	11:50587452	A	G	rs7293983	1
Pomak	11:49690005-49740005	11:50633199	G	A	rs114723476	1
Pomak	11:49690005-49740005	11:50466372	T	C	rs7942170	1
Pomak	11:49690005-49740005	11:49990102	C	T	rs61893964	1
Pomak	11:49690005-49740005	11:50034450	A	G	rs1487935760	1
Pomak	11:49690005-49740005	11:50036875	C	T	rs745633762	1
Pomak	11:49690005-49740005	11:50255977	T	C	rs141130426	1
Pomak	11:49690005-49740005	11:50434500	C	G	rs479037	1
Pomak	11:49690005-49740005	11:49832817	T	G	rs7128596	1
Pomak	11:49690005-49740005	11:49752336	G	C	rs7123480	1
Pomak	11:49690005-49740005	11:50720320	A	T	rs61894699	1
Pomak	11:49690005-49740005	11:50320343	A	T	rs7102398	1
Pomak	11:49690005-49740005	11:50599750	C	T	rs61894409	1
Pomak	11:49690005-49740005	11:49961852	G	T	rs4329694	1
Pomak	11:49690005-49740005	11:50605323	A	G	rs61894412	1
Pomak	11:49690005-49740005	11:50487804	C	T	rs7925733	1
Pomak	11:49690005-49740005	11:50606825	G	C	rs61894414	1
Pomak	11:49690005-49740005	11:50686268	C	T	rs11822287	1
Pomak	11:49690005-49740005	11:49919535	C	G	rs61904546	1
Pomak	11:49690005-49740005	11:49739895	C	T	rs61905578	1
Pomak	11:49690005-49740005	11:49969403	C	G	rs61905885	1
Pomak	11:49690005-49740005	11:50648300	T	G	rs191125846	1
Pomak	11:49690005-49740005	11:50452013	C	T	rs61894062	1
Pomak	11:49690005-49740005	11:50524955	A	G	rs77973798	1
Pomak	11:49690005-49740005	11:50049076	C	A	rs1446041871	1
Pomak	11:49690005-49740005	11:50571861	A	G	rs79392631	1
Pomak	11:49690005-49740005	11:50263572	G	A	rs61891524	1
Pomak	11:49690005-49740005	11:49856785	A	G	rs61904481	1
Pomak	11:49690005-49740005	11:50532323	C	T	rs61892888	1
Pomak	11:49690005-49740005	11:50534786	A	G	rs116916517	1
Pomak	11:49690005-49740005	11:50544093	C	CA	none	1
Pomak	11:49690005-49740005	11:50700689	A	G	rs138432117	1
Pomak	11:49690005-49740005	11:50327577	T	C	rs61893100	1
Pomak	11:49690005-49740005	11:50071979	G	A	rs1361036415	1
Pomak	11:49690005-49740005	11:50628603	G	A	rs61894451	1
Pomak	11:49690005-49740005	11:50629962	G	C	rs8186540	1
Pomak	11:49690005-49740005	11:50632014	ACTC	A	none	1
Pomak	11:49690005-49740005	11:49746399	T	TTAA	none	1
Pomak	11:49690005-49740005	11:50289161	T	G	rs7120107	1
Pomak	11:49690005-49740005	11:49818452	T	A	rs56350148	1
Pomak	11:49690005-49740005	11:50429647	G	A	rs497028	1
Pomak	11:49690005-49740005	11:50467359	A	G	rs61894074	1
Pomak	11:49690005-49740005	11:50662779	G	A	rs1118134	1
Pomak	11:49690005-49740005	11:50519948	T	A	rs61895315	1
Pomak	11:49690005-49740005	11:50187265	G	A,T	none	1
Pomak	11:49690005-49740005	11:50580156	G	A	rs61894388	1
Pomak	11:49690005-49740005	11:49789723	C	T	rs61905625	1
Pomak	11:49690005-49740005	11:50227761	T	A	rs117377390	1
Pomak	11:49690005-49740005	11:50436236	A	G	rs61892044	1
Pomak	11:49690005-49740005	11:50514947	T	C	rs55866129	1
Pomak	11:49690005-49740005	11:50091556	G	A	rs117382012	1
Pomak	11:49690005-49740005	11:50519160	T	A	none	1
Pomak	11:49690005-49740005	11:50639185	G	A	rs77191671	1
Pomak	11:49690005-49740005	11:49954512	AC	A	none	1
Pomak	11:49690005-49740005	11:50401260	C	A	rs61892001	1
Pomak	11:49690005-49740005	11:49954794	C	A	rs56057527	1
Pomak	11:49690005-49740005	11:50460199	G	A	rs61894068	1
Pomak	11:49690005-49740005	11:50027146	T	A	rs1280531463	1
Pomak	11:49690005-49740005	11:50237911	G	A	rs7114188	1
Pomak	11:49690005-49740005	11:50560464	C	T	rs61892941	1
Pomak	11:49690005-49740005	11:50451341	T	G	rs61894061	1
Pomak	11:49690005-49740005	11:50448591	G	A	none	1
Pomak	11:49690005-49740005	11:50524250	G	A	rs117618289	1
Pomak	11:49690005-49740005	11:49854676	G	C	rs55636623	1
Pomak	11:49690005-49740005	11:50507769	G	A	rs61895308	1
Pomak	11:49690005-49740005	11:50526321	AT	A	none	1
Pomak	11:49690005-49740005	11:50454175	T	G	rs77201441	1
Pomak	11:49690005-49740005	11:50263301	T	C	rs7110246	1
Pomak	11:49690005-49740005	11:50568783	A	G	rs61892953	1
Pomak	11:49690005-49740005	11:50584254	T	G	rs61894390	1
Pomak	11:49690005-49740005	11:49799079	G	A	rs117774247	1
Pomak	11:49690005-49740005	11:50268148	T	G	rs61891529	1
Pomak	11:49690005-49740005	11:49860041	T	A	rs61904488	1
Pomak	11:49690005-49740005	11:50423942	ATGAAAAAG	A	none	1
Pomak	11:49690005-49740005	11:49741158	G	A	rs61905579	1
Pomak	11:49690005-49740005	11:49742846	C	CT	none	1
Pomak	11:49690005-49740005	11:50630270	C	G	rs61894452	1
Pomak	11:49690005-49740005	11:50514999	G	A	rs56386400	1
Pomak	11:49690005-49740005	11:50292522	A	C	rs61893069	1
Pomak	11:49690005-49740005	11:50074669	G	A	rs1412969649	1
Pomak	11:49690005-49740005	11:50588197	C	T,A	none	1
Pomak	11:49690005-49740005	11:49876832	G	A	rs61904508	1
Pomak	11:49690005-49740005	11:50558949	A	C	rs117464781	1
Pomak	11:49690005-49740005	11:50700453	G	A	rs61894515	1
Pomak	11:49690005-49740005	11:50605921	A	G	rs61894413	1
Pomak	11:49690005-49740005	11:50669366	C	T	rs55944727	1
Pomak	11:49690005-49740005	11:50270239	C	T	rs61891532	1
Pomak	11:49690005-49740005	11:50645961	C	T	rs61896364	1
Pomak	11:49690005-49740005	11:50666707	G	A	rs117437321	1
Pomak	11:49690005-49740005	11:50438241	T	G	rs7293947	1
Pomak	11:49690005-49740005	11:50680001	G	A	rs116469757	1
Pomak	11:49690005-49740005	11:49949239	AG	A	none	1
Pomak	11:49690005-49740005	11:50444845	C	T	rs8189271	1
Pomak	11:49690005-49740005	11:50026190	C	T	rs397818936	1
Pomak	11:49690005-49740005	11:50672569	C	T	rs117768088	1
Pomak	11:49690005-49740005	11:49993320	T	C	rs56192113	1
Pomak	11:49690005-49740005	11:50586966	C	T	rs61894392	1
Pomak	11:49690005-49740005	11:50208676	T	G	rs61893422	1
Pomak	11:49690005-49740005	11:50161730	T	G	rs61893363	1
Pomak	11:49690005-49740005	11:49977550	C	A	rs61905896	1
Pomak	11:49690005-49740005	11:50066647	A	G	rs1178737654	1
Pomak	11:49690005-49740005	11:50678034	T	C	rs61892786	1
Pomak	11:49690005-49740005	11:50257822	C	T	rs7928431	1
Pomak	11:49690005-49740005	11:49743328	G	A	rs61905582	1
Pomak	11:49690005-49740005	11:50371305	C	T	rs61894560	1
Pomak	11:49690005-49740005	11:50261304	T	C	rs80063275	1
Pomak	11:49690005-49740005	11:50280085	A	G	rs61891541	1
Pomak	11:49690005-49740005	11:50567625	A	G	rs61892950	1
Pomak	11:49690005-49740005	11:49954124	C	T	rs2204319	1
Pomak	11:49690005-49740005	11:50555398	A	T	rs61892939	1
Pomak	11:49690005-49740005	11:49954643	C	G	rs55980141	1
Pomak	11:49690005-49740005	11:50463553	G	T	rs61894072	1
Pomak	11:49690005-49740005	11:50016407	A	G	rs61891072	1
Pomak	11:49690005-49740005	11:49858371	T	G	rs79154647	1
Pomak	11:49690005-49740005	11:50688919	C	T	rs61892836	1
Pomak	11:49690005-49740005	11:50714570	A	G	rs201349607	1
Pomak	11:49690005-49740005	11:50552741	T	G	none	1
Pomak	11:49690005-49740005	11:50439259	G	A	rs61892045	1
Pomak	11:49690005-49740005	11:50284629	A	G	rs75560937	1
Pomak	11:49690005-49740005	11:50638718	T	G	rs75190049	1
Pomak	11:49690005-49740005	11:50427712	A	C	rs79561405	1
Pomak	11:49690005-49740005	11:50284192	AAGAG	A	none	1
Pomak	11:49690005-49740005	11:49807632	C	T	rs61905638	1
Pomak	11:49690005-49740005	11:50544569	G	A	rs61892893	1
Pomak	11:49690005-49740005	11:50558828	A	C	rs80117817	1
Pomak	11:49690005-49740005	11:50237935	C	T	rs61891489	1
Pomak	11:49690005-49740005	11:50454728	G	C	rs8189424	1
Pomak	11:49690005-49740005	11:50448157	G	T	rs8188850	1
Pomak	11:49690005-49740005	11:50688995	T	G	rs61892837	1
Pomak	11:49690005-49740005	11:50581357	C	T	rs7294249	1
Pomak	11:49690005-49740005	11:50690448	G	A	rs2193299	1
Pomak	11:49690005-49740005	11:50596928	C	T	rs56234612	1
Pomak	11:49690005-49740005	11:49853044	A	G	none	1
Pomak	11:49690005-49740005	11:50443012	G	A	rs61892058	1
Pomak	11:49690005-49740005	11:50385675	T	G	rs61891966	1
Pomak	11:49690005-49740005	11:50667381	T	A	rs78525227	1
Pomak	11:49690005-49740005	11:49833541	G	A	rs141250832	1
Pomak	11:49690005-49740005	11:50464399	A	G	rs61894073	1
Pomak	11:49690005-49740005	11:50669599	A	G	rs77774429	1
Pomak	11:49690005-49740005	11:50237306	TGGG	T	none	1
Pomak	11:49690005-49740005	11:50421140	T	C	rs61892009	1
Pomak	11:49690005-49740005	11:50684721	T	C	rs61892822	1
Pomak	11:49690005-49740005	11:50422041	C	T	rs80275757	1
Pomak	11:49690005-49740005	11:49861494	G	T	rs61904492	1
Pomak	11:49690005-49740005	11:50506019	C	T	rs61895307	1
Pomak	11:49690005-49740005	11:50714891	A	C	rs61894677	1
Pomak	11:49690005-49740005	11:50660516	G	T	rs61892779	1
Pomak	11:49690005-49740005	11:50286232	T	C	rs61893067	1
Pomak	11:49690005-49740005	11:50658521	A	C	rs117297419	1
Pomak	11:49690005-49740005	11:49867642	T	G	rs185434735	1
Pomak	11:49690005-49740005	11:50441848	C	T	rs61892057	1
Pomak	11:49690005-49740005	11:50426541	A	T	rs117641075	1
Pomak	11:49690005-49740005	11:50558311	C	T	rs61892940	1
Pomak	11:49690005-49740005	11:50555617	G	A	rs8188892	1
Pomak	11:49690005-49740005	11:50462817	A	T	rs61894071	1
Pomak	11:49690005-49740005	11:50440729	A	T	rs117684456	1
Pomak	11:49690005-49740005	11:50457763	GT	G	none	1
Pomak	11:49690005-49740005	11:50667182	G	T	rs61892783	1
Pomak	11:49690005-49740005	11:50638587	C	T	rs74632305	1
Pomak	11:49690005-49740005	11:49987873	C	A	rs61893963	1
Pomak	11:49690005-49740005	11:50553261	C	T	rs117288170	1
Pomak	11:49690005-49740005	11:50657144	G	A	rs61892777	1
Pomak	11:49690005-49740005	11:50233557	G	A	rs61891484	1
Pomak	11:49690005-49740005	11:49864225	G	T	rs118086517	1
Pomak	11:49690005-49740005	11:50692108	G	A	rs61894486	1
Pomak	11:49690005-49740005	11:50692059	T	C	rs569086244	1
Pomak	11:49690005-49740005	11:50201125	T	C	rs61893420	1
Pomak	11:49690005-49740005	11:50462028	A	G	rs61894070	1
Pomak	11:49690005-49740005	11:50541735	T	A	rs61892892	1
Pomak	11:49690005-49740005	11:50276460	CCTGT	C	none	1
Pomak	11:49690005-49740005	11:50659585	C	T	none	1
Pomak	11:49690005-49740005	11:50421638	G	A	rs115082535	1
Pomak	11:49690005-49740005	11:50272215	A	T	rs61891536	1
Pomak	11:49690005-49740005	11:50192726	T	C	rs7105925	1
Pomak	11:49690005-49740005	11:50424254	A	G	rs488779	1
Pomak	11:49690005-49740005	11:50191781	C	T	rs7122672	1
Pomak	11:49690005-49740005	11:50666256	A	G	rs1894997	1
Pomak	11:49690005-49740005	11:50012358	G	T	rs3878090	1
Pomak	11:49690005-49740005	11:50194900	C	A	rs61893418	1
Pomak	11:49690005-49740005	11:50272946	C	T	rs61891538	1
Pomak	11:49690005-49740005	11:50461507	G	C	rs147544498	1
Pomak	11:49690005-49740005	11:49985060	G	A	rs17475713	1
Pomak	11:49690005-49740005	11:50553225	G	A	rs61892936	1
Pomak	11:49690005-49740005	11:50657131	C	A	rs61892765	1
Pomak	11:49690005-49740005	11:50270817	G	A	rs61891534	1
Pomak	11:49690005-49740005	11:50686409	G	A	rs61892833	1
Pomak	11:49690005-49740005	11:50658930	C	A	rs61892778	1
Pomak	11:49690005-49740005	11:50421126	T	A	rs61892008	1
Pomak	11:49690005-49740005	11:49861273	T	G	none	1
Pomak	11:5765388-5790388	11:5791789	T	C	rs10769229	0.998265
Pomak	11:67710148-67990148	11:68302189	T	C	rs603999	0.874457
Pomak	11:67710148-67990148	11:68205130	G	C	rs534468603	0.874457
Pomak	11:67710148-67990148	11:68162260	T	C	none	0.874457
Pomak	11:67710148-67990148	11:68014631	G	A	none	0.874457
Pomak	11:67710148-67990148	11:68125617	A	G	rs189418411	0.874457
Pomak	11:7790388-7815388	11:7787201	T	C	rs12273184	1
Pomak	11:7790388-7815388	11:7786744	T	A	rs7934515	1
Pomak	11:7790388-7815388	11:7787018	T	G	rs7934849	1
Pomak	11:7790388-7815388	11:7786922	C	T	rs7945529	1
Pomak	11:7790388-7815388	11:7822580	C	A	rs61889014	1
Pomak	11:7790388-7815388	11:7786675	G	A	rs7944309	1
Pomak	11:7790388-7815388	11:7786000	G	A	rs7119035	1
Pomak	11:7790388-7815388	11:7783699	G	A	rs7110004	1
Pomak	11:7790388-7815388	11:7783869	A	G	rs12275891	1
Pomak	11:7790388-7815388	11:7784681	C	T	rs7937177	1
Pomak	11:7790388-7815388	11:7784670	C	G	rs7937100	1
Pomak	11:7790388-7815388	11:7786120	C	T	rs7120019	1
Pomak	11:7790388-7815388	11:7788667	G	A	rs12281202	1
Pomak	11:7790388-7815388	11:7783597	G	GA	none	1
Pomak	11:7790388-7815388	11:7780258	C	T	rs12288216	1
Pomak	11:7790388-7815388	11:7785032	T	C	rs12295775	1
Pomak	11:7790388-7815388	11:7782069	G	C	rs12278292	1
Pomak	11:84825489-84863489	11:85750374	C	T	rs117273640	0.932751
Pomak	11:84825489-84863489	11:84698019	G	A	rs118097859	0.932751
Pomak	11:84825489-84863489	11:85732995	A	C	rs189576485	0.932751
Pomak	11:84825489-84863489	11:85168061	G	T	none	0.932751
Pomak	11:84825489-84863489	11:84706471	G	T	rs140327633	0.932751
Pomak	11:84825489-84863489	11:85544858	G	T	rs187982771	0.932751
Pomak	11:84825489-84863489	11:85383269	G	A	rs563630616	0.932751
Pomak	11:84825489-84863489	11:85544859	A	T	rs193066257	0.932751
Pomak	11:84825489-84863489	11:84757845	G	A	rs138445053	0.932751
Pomak	11:84825489-84863489	11:85470516	A	T	rs548935890	0.932751
Pomak	11:97136289-97246289	11:97341114	A	G	rs913833008	1
Pomak	11:97541289-97696289	11:97786010	C	T	rs1230786919	0.8451
Pomak	11:97541289-97696289	11:97827933	T	C	none	0.8451
Pomak	12:122540068-122880068	12:122537647	A	G	none	1
Pomak	12:122540068-122880068	12:122899940	T	G	none	1
Pomak	12:122540068-122880068	12:122537638	G	A	rs187042545	1
Pomak	12:43495050-43655050	12:43794934	A	G	rs1329018704	1
Pomak	12:43495050-43655050	12:43934906	C	G	none	1
Pomak	12:43495050-43655050	12:44009652	C	T	rs565182603	1
Pomak	12:43495050-43655050	12:42786134	T	C	rs1411028002	1
Pomak	12:43495050-43655050	12:42740751	C	T	rs1044658022	1
Pomak	12:43495050-43655050	12:42979849	G	T	none	1
Pomak	12:5728213-6098213	12:6149502	A	G	rs1372009102	1
Pomak	12:5728213-6098213	12:5080942	C	T	rs912506777	1
Pomak	12:5728213-6098213	12:6828160	G	C	rs746865177	1
Pomak	12:5728213-6098213	12:6532317	G	A	none	1
Pomak	12:5728213-6098213	12:6475132	A	G	rs990214225	1
Pomak	12:5728213-6098213	12:4756770	T	A	none	1
Pomak	12:5728213-6098213	12:7550174	C	T	rs1024259675	1
Pomak	12:5728213-6098213	12:7629578	A	G	rs772385354	1
Pomak	12:5728213-6098213	12:5169047	T	G	rs767532508	1
Pomak	12:5728213-6098213	12:4864787	C	T	rs772038578	1
Pomak	12:5728213-6098213	12:7049739	G	C	rs1420952679	1
Pomak	12:5728213-6098213	12:6625584	G	T	rs974613011	1
Pomak	12:5728213-6098213	12:6149116	A	G	none	1
Pomak	12:59545292-59553292	12:59558885	C	A	rs3897770	1
Pomak	12:63540273-63750273	12:64740588	T	C	rs748171659	0.856611
Pomak	12:73915320-74045320	12:73881400	G	A	rs564529137	0.918846
Pomak	12:73915320-74045320	12:73809598	G	T	none	0.918846
Pomak	12:73915320-74045320	12:74136170	G	A	rs1165009622	0.918846
Pomak	12:73915320-74045320	12:73156139	G	A	rs1032971754	0.918846
Pomak	12:73915320-74045320	12:74109498	A	G	rs763499514	0.918846
Pomak	12:73915320-74045320	12:73394990	C	A	rs565284212	0.918846
Pomak	12:73915320-74045320	12:73423518	G	C	rs757284533	0.918846
Pomak	12:73915320-74045320	12:74598208	A	T	rs1056673362	0.918846
Pomak	12:73915320-74045320	12:73765017	C	T	rs543658167	0.918846
Pomak	12:73915320-74045320	12:74202697	TAAC	T	none	0.918846
Pomak	12:73915320-74045320	12:73425156	G	A	rs532770579	0.918846
Pomak	12:73915320-74045320	12:73813283	T	C	rs748050663	0.918846
Pomak	12:73915320-74045320	12:73879307	T	C	rs756451375	0.918846
Pomak	12:73915320-74045320	12:73330037	A	G	rs546978412	0.918846
Pomak	12:73915320-74045320	12:73866390	A	T	rs190003808	0.918846
Pomak	12:73915320-74045320	12:73317780	G	A	rs564833160	0.918846
Pomak	12:73915320-74045320	12:74730833	A	C	rs542830590	0.918846
Pomak	12:73915320-74045320	12:73423519	A	T	rs767342600	0.918846
Pomak	12:73915320-74045320	12:73379170	ATACTTCT	A	none	0.918846
Pomak	12:73915320-74045320	12:73637193	C	A	rs1252425664	0.918846
Pomak	12:73915320-74045320	12:73658931	G	T	rs1200312531	0.918846
Pomak	12:73915320-74045320	12:73624527	T	G	rs1387879108	0.918846
Pomak	12:9483213-9583213	12:9477787	A	T	rs10771788	0.998774
Pomak	13:57180063-57215063	13:57218044	T	C	rs575618	1
Pomak	14:106115191-106355191	14:106004500	A	G	rs782139329	0.881251
Pomak	14:106418191-106488191	14:106516835	T	G	rs12885703	1
Pomak	14:106835191-106885191	14:106586568	TGCATCCAGGA	T	none	1
Pomak	14:23975051-24020051	14:23964881	G	C	rs138493979	0.912803
Pomak	14:34535409-34645409	14:34407280	C	T	none	1
Pomak	14:34535409-34645409	14:34411424	C	G	none	1
Pomak	14:34535409-34645409	14:34419135	A	G	none	1
Pomak	14:34645409-34695409	14:34731830	G	A	rs1183628298	0.840527
Pomak	14:34645409-34695409	14:34355659	G	A	none	0.840527
Pomak	14:41140051-41205051	14:41215023	G	A	rs1782172	0.996987
Pomak	14:42500051-42830051	14:42492530	C	T	rs973390067	0.856611
Pomak	14:42500051-42830051	14:43853192	T	C	rs975792807	0.856611
Pomak	14:42500051-42830051	14:42861919	G	A	rs1304906850	0.856611
Pomak	14:42500051-42830051	14:43925011	G	C	rs185996929	0.856611
Pomak	14:42500051-42830051	14:43683824	G	A	rs925497661	0.856611
Pomak	14:42500051-42830051	14:41463785	C	T	rs1296895456	0.856611
Pomak	14:42500051-42830051	14:43897076	G	A	rs1158775501	0.856611
Pomak	14:42500051-42830051	14:43613054	A	G	rs565171823	0.856611
Pomak	14:42500051-42830051	14:43922382	A	C	rs150201513	0.856611
Pomak	14:42500051-42830051	14:43188098	T	A	rs1469599915	0.856611
Pomak	14:42500051-42830051	14:43773241	C	T	rs1189778597	0.856611
Pomak	14:44580051-44670051	14:43191619	C	T	rs1387997212	1
Pomak	14:44580051-44670051	14:44529269	C	T	rs953213698	1
Pomak	14:44580051-44670051	14:44319232	C	T	rs1402143868	1
Pomak	14:44580051-44670051	14:44685515	G	A	rs1000926332	1
Pomak	14:44580051-44670051	14:45162148	G	A	rs531666123	1
Pomak	14:44580051-44670051	14:45052939	T	G	rs546208671	1
Pomak	14:44580051-44670051	14:43562320	GT	G	none	1
Pomak	14:44580051-44670051	14:43144789	G	A	rs770733589	1
Pomak	14:44580051-44670051	14:42820520	AAG	A	none	1
Pomak	14:44580051-44670051	14:43536109	A	AT	none	1
Pomak	14:44580051-44670051	14:44977336	G	A	rs749758466	1
Pomak	14:44580051-44670051	14:43536108	G	A	rs1313260467	1
Pomak	14:44580051-44670051	14:43536102	GTA	G	none	1
Pomak	14:44580051-44670051	14:45423708	A	T	none	1
Pomak	14:44580051-44670051	14:44498389	C	G	rs941425400	1
Pomak	14:44580051-44670051	14:42773973	G	T	rs577509660	1
Pomak	14:44580051-44670051	14:44134746	T	C	rs889304181	1
Pomak	14:44580051-44670051	14:43445233	T	A	rs987516640	1
Pomak	14:44580051-44670051	14:43862715	A	G	rs1027911016	1
Pomak	14:44580051-44670051	14:43667852	G	A	rs1413766847	1
Pomak	14:44580051-44670051	14:44114836	T	C	rs894724224	1
Pomak	14:44580051-44670051	14:44669715	C	G	rs956189225	1
Pomak	14:44580051-44670051	14:44717220	T	C	rs1013889919	1
Pomak	14:44580051-44670051	14:44009264	T	A	rs1009890996	1
Pomak	14:44580051-44670051	14:44046403	C	T	rs892010752	1
Pomak	14:44580051-44670051	14:45116378	C	T	rs553830568	1
Pomak	14:60805289-61045289	14:61815712	C	T	rs562347616	1
Pomak	14:60805289-61045289	14:60286570	C	T	rs150223114	1
Pomak	14:60805289-61045289	14:61922828	T	C	rs191506065	1
Pomak	14:60805289-61045289	14:61621541	C	T	rs911987518	1
Pomak	14:60805289-61045289	14:60799191	T	C	none	1
Pomak	14:60805289-61045289	14:61244019	C	T	rs111919831	1
Pomak	14:60805289-61045289	14:61769966	G	C	none	1
Pomak	15:25177531-25187531	15:25191407	C	T	rs35421670	1
Pomak	15:30000292-30805292	15:29562276	G	T	none	1
Pomak	15:30000292-30805292	15:29588087	A	G	none	1
Pomak	15:30000292-30805292	15:29951690	T	A	rs1442225937	1
Pomak	15:30000292-30805292	15:28948713	TAC	T	none	1
Pomak	15:30000292-30805292	15:29659024	C	T	rs765740184	1
Pomak	15:30000292-30805292	15:29807005	A	G	rs1402120228	1
Pomak	15:30000292-30805292	15:29280662	A	G	none	1
Pomak	15:30000292-30805292	15:29353428	T	C	rs1246397545	1
Pomak	15:30000292-30805292	15:29875391	G	T	rs929996433	1
Pomak	15:30000292-30805292	15:29444687	G	C	none	1
Pomak	15:35085292-35355292	15:35155241	T	C	rs8026353	1
Pomak	15:50720140-51265140	15:51568734	CA	C	none	1
Pomak	15:59785140-59815140	15:59813846	C	T	rs140873182	0.981326
Pomak	15:93605065-93705065	15:93532104	C	T	rs141303434	1
Pomak	15:93605065-93705065	15:94046539	T	A	rs141117501	1
Pomak	15:93605065-93705065	15:94092134	G	C	rs771638876	1
Pomak	15:93605065-93705065	15:93968709	G	A	rs139503708	1
Pomak	15:93605065-93705065	15:93707659	G	C	rs547674400	1
Pomak	15:93605065-93705065	15:93202570	G	A	rs181389870	1
Pomak	15:93605065-93705065	15:93569986	C	T	rs140568504	1
Pomak	15:93605065-93705065	15:93600195	C	T	rs142785337	1
Pomak	15:93605065-93705065	15:93459325	T	G	none	1
Pomak	15:93605065-93705065	15:93268159	C	T	none	1
Pomak	15:93605065-93705065	15:93554676	GGACCAATCAGCACTCTGTAAAACA	G	none	1
Pomak	15:93605065-93705065	15:94046540	G	A	rs150275891	1
Pomak	16:17270007-17355007	16:17362424	G	A	none	1
Pomak	16:19935007-19960007	16:19929176	C	T	none	1
Pomak	16:19935007-19960007	16:19924067	G	A	rs12446632	1
Pomak	16:19935007-19960007	16:19922189	G	T	rs72771049	1
Pomak	16:19935007-19960007	16:19931009	A	G	rs7198972	1
Pomak	16:55765071-55805071	16:55814384	C	A	none	0.852083
Pomak	16:70000096-70195096	16:69631170	C	T	rs1304153293	1
Pomak	16:70000096-70195096	16:70387033	C	T	rs534531995	1
Pomak	16:70000096-70195096	16:70499626	T	C	none	1
Pomak	16:70000096-70195096	16:70258302	C	A	none	1
Pomak	16:70000096-70195096	16:69640125	C	G	none	1
Pomak	16:70000096-70195096	16:70285669	G	A	rs1029680008	1
Pomak	16:70000096-70195096	16:70306422	A	G	none	1
Pomak	16:70000096-70195096	16:71008397	T	C	rs553648543	1
Pomak	16:70000096-70195096	16:71021929	G	T	none	1
Pomak	16:70000096-70195096	16:70509340	T	A	none	1
Pomak	16:7176570-7201570	16:6999904	T	C	rs911484847	1
Pomak	16:78340096-78351096	16:78353434	A	G	rs56365791	0.994935
Pomak	16:84390306-84475306	16:82754232	TGG	T	none	1
Pomak	16:84390306-84475306	16:84552146	G	C	none	1
Pomak	16:84390306-84475306	16:83257423	C	T	none	1
Pomak	16:84390306-84475306	16:84273021	C	T	none	1
Pomak	16:84390306-84475306	16:84516289	A	G	none	1
Pomak	16:84390306-84475306	16:84302491	C	G	rs571710759	1
Pomak	16:84390306-84475306	16:84234080	C	T	none	1
Pomak	16:86680306-86755306	16:86614823	C	A	none	1
Pomak	16:86680306-86755306	16:86779001	G	A	none	1
Pomak	17:21785038-21810038	17:21636150	T	C	rs1172004601	0.97958
Pomak	17:21785038-21810038	17:21835238	T	A	rs1194535080	0.97958
Pomak	17:21785038-21810038	17:21620198	C	G	rs1444592529	0.97958
Pomak	17:21785038-21810038	17:21817576	G	T	rs900124310	0.97958
Pomak	17:21785038-21810038	17:21825926	G	A	rs1268377648	0.97958
Pomak	17:21785038-21810038	17:21629854	C	CAGAA	none	0.97958
Pomak	17:21785038-21810038	17:21826028	C	G	rs1342636456	0.97958
Pomak	17:21785038-21810038	17:21653419	C	G	rs1341654431	0.97958
Pomak	17:21785038-21810038	17:21627118	G	A	rs1276823994	0.97958
Pomak	17:21785038-21810038	17:21774602	G	A	rs1428500942	0.97958
Pomak	17:21785038-21810038	17:21629950	G	A	rs1257032961	0.97958
Pomak	17:21785038-21810038	17:21874869	G	A	rs983566395	0.97958
Pomak	17:21785038-21810038	17:21619860	T	C	rs7502388	0.97958
Pomak	17:21785038-21810038	17:21749648	T	C	rs1250604787	0.97958
Pomak	17:21880038-22020038	17:21878146	G	A	rs1032598942	0.990899
Pomak	17:45500017-45575017	17:45698113	T	C	rs12150610	1
Pomak	17:45500017-45575017	17:45672644	G	A	rs17687571	1
Pomak	17:45500017-45575017	17:45694743	C	A	rs17688391	1
Pomak	17:45500017-45575017	17:45699579	T	C	rs62056873	1
Pomak	17:45500017-45575017	17:45698695	C	T	rs12150454	1
Pomak	17:45500017-45575017	17:45611021	A	G	rs62066086	1
Pomak	17:45500017-45575017	17:45627990	G	A	rs383241	1
Pomak	17:45500017-45575017	17:45675200	C	T	rs62055662	1
Pomak	17:45500017-45575017	17:45684490	C	T	rs2049515	1
Pomak	17:52870026-53275026	17:52721018	C	T	none	0.972358
Pomak	17:52870026-53275026	17:52703070	TAAAGA	T	none	0.972358
Pomak	17:52870026-53275026	17:53456545	C	G	rs551451757	0.972358
Pomak	17:52870026-53275026	17:52308965	G	A	rs781356947	0.972358
Pomak	17:52870026-53275026	17:53342613	T	C	rs1201233231	0.972358
Pomak	17:52870026-53275026	17:52335650	CCTTT	C	none	0.972358
Pomak	17:52870026-53275026	17:52511160	C	A	rs541831057	0.972358
Pomak	17:57410026-57475026	17:58140937	T	G	none	1
Pomak	17:57410026-57475026	17:58096487	G	A	none	1
Pomak	17:57410026-57475026	17:56632830	A	C	none	1
Pomak	17:57410026-57475026	17:56869953	G	A	rs141151725	1
Pomak	17:57410026-57475026	17:58233675	G	A	none	1
Pomak	17:57410026-57475026	17:57225441	C	G	rs150839422	1
Pomak	17:57410026-57475026	17:57867626	T	A	rs543765527	1
Pomak	17:57410026-57475026	17:57995764	T	TTCTGGGCCTGCCCCTTTAACATC	none	1
Pomak	17:57410026-57475026	17:58366781	C	T	rs1244130580	1
Pomak	18:1726548-1841548	18:1653609	G	A	rs144800135	1
Pomak	18:1726548-1841548	18:2065508	G	A	rs974569528	1
Pomak	18:1726548-1841548	18:1281824	A	G	none	1
Pomak	18:1726548-1841548	18:1500408	G	T	none	1
Pomak	18:1726548-1841548	18:1646164	T	C	rs1027622506	1
Pomak	18:1726548-1841548	18:1679834	A	G	rs560295957	1
Pomak	18:21548-111548	18:228854	CTGTT	C	none	1
Pomak	18:21548-111548	18:764045	G	A	rs535065731	1
Pomak	18:21548-111548	18:228851	C	CAGCA	none	1
Pomak	18:21548-111548	18:151924	A	C	none	1
Pomak	18:21548-111548	18:228850	A	T	rs574574401	1
Pomak	19:20240136-20385136	19:21291525	A	G	rs111651784	1
Pomak	19:20240136-20385136	19:21370316	T	C	none	1
Pomak	19:20240136-20385136	19:19985484	G	A	rs994239657	1
Pomak	19:20240136-20385136	19:21059945	C	T	rs558109868	1
Pomak	19:20240136-20385136	19:21225055	G	T	rs151013600	1
Pomak	19:20240136-20385136	19:19537929	CTGTT	C	none	1
Pomak	19:20240136-20385136	19:21208615	A	G	rs138097957	1
Pomak	19:20240136-20385136	19:21312744	C	CG	none	1
Pomak	19:20240136-20385136	19:20850474	G	A	rs543438910	1
Pomak	19:20240136-20385136	19:19411743	C	T	none	1
Pomak	19:20240136-20385136	19:20730675	C	T	rs565705533	1
Pomak	19:20240136-20385136	19:19319095	G	A	none	1
Pomak	19:43200303-43265303	19:43189921	G	T	rs4802159	0.815677
Pomak	19:43200303-43265303	19:43196082	C	G	rs4239522	0.815677
Pomak	19:9458807-9558807	19:8556665	A	ACTGCTTAAGGCCAGCAG	none	1
Pomak	19:9458807-9558807	19:10020491	T	C	none	1
Pomak	2:130040458-130450458	2:129089686	A	T	rs575264636	1
Pomak	2:139955458-140000458	2:140173551	A	G	rs150030940	1
Pomak	2:139955458-140000458	2:139663934	C	T	rs750174865	1
Pomak	2:139955458-140000458	2:140531744	A	G	rs1387892798	1
Pomak	2:139955458-140000458	2:139699420	A	T	rs763373591	1
Pomak	2:139955458-140000458	2:139867299	T	A	rs1002213158	1
Pomak	2:139955458-140000458	2:140191969	G	A	rs781282980	1
Pomak	2:139955458-140000458	2:140959836	A	G	none	1
Pomak	2:139955458-140000458	2:140834846	T	C	rs1328846140	1
Pomak	2:139955458-140000458	2:139737830	G	A	rs181190223	1
Pomak	2:146105177-146120177	2:146124847	T	G	rs56075542	0.996303
Pomak	2:17980328-18080328	2:17396611	A	T	rs868676110	1
Pomak	2:17980328-18080328	2:17753933	C	G	rs866968998	1
Pomak	2:17980328-18080328	2:17703946	TG	T	none	1
Pomak	2:17980328-18080328	2:17556472	T	TA	none	1
Pomak	2:17980328-18080328	2:18090048	G	T	rs901741864	1
Pomak	2:17980328-18080328	2:17505506	TA	T	none	1
Pomak	2:17980328-18080328	2:17817445	T	C	rs867580976	1
Pomak	2:17980328-18080328	2:17594127	G	A	rs775382012	1
Pomak	2:17980328-18080328	2:17918419	A	G	rs931223560	1
Pomak	2:34475297-34515297	2:34460152	C	T	none	0.997479
Pomak	2:35290000-35325297	2:35568462	C	T	rs532805718	1
Pomak	2:35290000-35325297	2:36090775	G	A	rs993086546	1
Pomak	2:35290000-35325297	2:35916822	T	C	rs554023330	1
Pomak	2:35290000-35325297	2:35343181	C	CAAGGATTAGA	none	1
Pomak	2:35290000-35325297	2:34880540	T	G	rs569187984	1
Pomak	2:35290000-35325297	2:36107759	T	C	rs1415435864	1
Pomak	2:35290000-35325297	2:35382641	A	G	rs867363699	1
Pomak	2:35290000-35325297	2:35693120	G	A	rs189285321	1
Pomak	2:35290000-35325297	2:36097469	T	C	rs192796458	1
Pomak	2:35290000-35325297	2:35852137	C	T	rs1013529183	1
Pomak	2:35290000-35325297	2:35414503	C	T	rs191254121	1
Pomak	2:35290000-35325297	2:35018064	A	C	rs556913939	1
Pomak	2:35290000-35325297	2:34818865	C	A	rs1267299884	1
Pomak	2:35290000-35325297	2:35906233	G	A	rs187467335	1
Pomak	2:35290000-35325297	2:36212701	C	G	rs556191379	1
Pomak	2:35290000-35325297	2:34850975	C	T	rs186786115	1
Pomak	2:35290000-35325297	2:36061235	G	A	rs183190696	1
Pomak	2:35290000-35325297	2:35728329	T	C	rs577563991	1
Pomak	2:35290000-35325297	2:35793642	CTT	C	none	1
Pomak	2:35290000-35325297	2:35327689	T	C	rs1444935477	1
Pomak	2:35290000-35325297	2:34857934	G	A	rs777234970	1
Pomak	2:35290000-35325297	2:35692940	T	C	none	1
Pomak	2:35290000-35325297	2:35584059	C	T	none	1
Pomak	2:39450297-39625297	2:40989503	T	C	none	1
Pomak	2:39450297-39625297	2:39246236	TAACA	T	none	1
Pomak	2:39450297-39625297	2:39626089	C	T	none	1
Pomak	2:39450297-39625297	2:39676807	G	T	none	1
Pomak	2:39450297-39625297	2:39639289	C	A	none	1
Pomak	2:39450297-39625297	2:39436151	A	C	none	1
Pomak	2:39450297-39625297	2:39683012	G	C	none	1
Pomak	2:39450297-39625297	2:40721650	C	T	rs1413313210	1
Pomak	2:39450297-39625297	2:39650014	G	C	none	1
Pomak	2:39450297-39625297	2:39444647	A	G	none	1
Pomak	2:39450297-39625297	2:40364453	A	AAC	none	1
Pomak	2:39450297-39625297	2:39825660	G	A	none	1
Pomak	2:39450297-39625297	2:39830100	C	T	none	1
Pomak	2:39450297-39625297	2:39825669	A	T	rs192474721	1
Pomak	2:39450297-39625297	2:39780104	T	C	none	1
Pomak	2:39450297-39625297	2:39648407	G	C	none	1
Pomak	2:39450297-39625297	2:40558054	ATGCAAGGTAGAGGGTCACATGACCTT	A	none	1
Pomak	2:39450297-39625297	2:39720061	G	A	none	1
Pomak	2:39450297-39625297	2:39688358	G	C	none	1
Pomak	2:39450297-39625297	2:39740652	C	A	none	1
Pomak	2:39450297-39625297	2:39740025	T	C	none	1
Pomak	2:39980297-40000297	2:40026768	G	C	none	1
Pomak	2:39980297-40000297	2:39522148	C	T	none	1
Pomak	2:39980297-40000297	2:39829628	G	C	none	1
Pomak	2:47315025-47370025	2:47381636	C	T	rs534233369	1
Pomak	2:47315025-47370025	2:47447033	G	A	rs974048160	1
Pomak	2:47315025-47370025	2:47016413	G	A	rs1378411261	1
Pomak	2:47315025-47370025	2:47447618	A	G	rs940462390	1
Pomak	2:47315025-47370025	2:47109284	C	T	rs1047245669	1
Pomak	2:47315025-47370025	2:47075602	C	T	rs1012526761	1
Pomak	2:47315025-47370025	2:47375981	G	C	rs921387470	1
Pomak	2:50880285-51790285	2:50782320	A	ACC	none	1
Pomak	2:50880285-51790285	2:50782316	A	AT	none	1
Pomak	2:50880285-51790285	2:50782313	A	AAAGGTTTTACT	none	1
Pomak	2:52525285-52560285	2:52520692	G	T	rs56143595	0.993562
Pomak	2:52990285-53080285	2:53712656	C	A	rs570009381	1
Pomak	2:52990285-53080285	2:53350969	A	C	none	1
Pomak	2:52990285-53080285	2:53128966	G	A	rs534628407	1
Pomak	2:52990285-53080285	2:53208643	G	A	rs746824714	1
Pomak	2:52990285-53080285	2:53736887	G	C	none	1
Pomak	2:52990285-53080285	2:53690557	A	T	none	1
Pomak	2:52990285-53080285	2:53070726	G	A	rs984164144	1
Pomak	2:52990285-53080285	2:53094530	G	A	rs532724085	1
Pomak	2:52990285-53080285	2:53092208	G	A	rs761406966	1
Pomak	2:52990285-53080285	2:52986676	G	A	rs890014560	1
Pomak	2:52990285-53080285	2:53787695	T	A	none	1
Pomak	2:52990285-53080285	2:54075296	C	T	rs897179299	1
Pomak	2:52990285-53080285	2:52706189	C	T	rs777976746	1
Pomak	2:52990285-53080285	2:52747271	G	A	rs908960030	1
Pomak	2:52990285-53080285	2:51768496	A	G	none	1
Pomak	2:52990285-53080285	2:52473470	C	T	rs1205884823	1
Pomak	2:52990285-53080285	2:52669675	A	G	none	1
Pomak	2:83100124-83370124	2:82669429	C	T	rs138462210	1
Pomak	2:83100124-83370124	2:83367849	T	G	none	1
Pomak	2:83100124-83370124	2:83367845	T	TAAAAAA	none	1
Pomak	2:83100124-83370124	2:82337391	T	C	rs942730424	1
Pomak	2:83100124-83370124	2:83367835	TCTCTC	T	none	1
Pomak	2:83100124-83370124	2:83367841	T	TA	none	1
Pomak	2:83100124-83370124	2:83367846	TG	T	none	1
Pomak	2:83100124-83370124	2:82312876	C	T	rs1010283769	1
Pomak	2:83100124-83370124	2:83548513	C	T	rs1373985093	1
Pomak	2:83100124-83370124	2:82795924	G	A	none	1
Pomak	2:83100124-83370124	2:83367818	T	TACATA	none	1
Pomak	2:83100124-83370124	2:83367820	T	TGAGG	none	1
Pomak	2:83100124-83370124	2:82723564	A	G	rs577287733	1
Pomak	2:83100124-83370124	2:83367851	T	A	none	1
Pomak	2:83100124-83370124	2:83030553	G	C	none	1
Pomak	2:83100124-83370124	2:82801134	AC	A	none	1
Pomak	2:83100124-83370124	2:82370778	G	A	rs1231374938	1
Pomak	2:87100000-87900000	2:86513000	T	A	rs115776991	0.869994
Pomak	2:87100000-87900000	2:86590115	T	C	rs148325436	0.869994
Pomak	2:87100000-87900000	2:86486877	A	C	rs115740279	0.869994
Pomak	2:89165124-89630124	2:88555087	C	G	rs184057434	1
Pomak	2:89165124-89630124	2:88639544	G	A	rs190642236	1
Pomak	2:89165124-89630124	2:88477574	G	A	none	1
Pomak	2:89165124-89630124	2:88817543	T	G	rs181981032	1
Pomak	2:89165124-89630124	2:89995971	A	G	rs1317089939	1
Pomak	2:89165124-89630124	2:88830959	C	T	rs187230213	1
Pomak	2:89165124-89630124	2:88465502	CTCA	C	none	1
Pomak	2:89165124-89630124	2:88583852	G	T	rs187042346	1
Pomak	2:89165124-89630124	2:88812938	G	T	rs139925050	1
Pomak	2:89165124-89630124	2:88665602	C	A	none	1
Pomak	2:89165124-89630124	2:88655492	C	T	rs529848667	1
Pomak	2:97066533-97551533	2:96310382	A	G	rs143304624	1
Pomak	2:97066533-97551533	2:96916602	T	C	rs80303677	1
Pomak	2:97066533-97551533	2:96601947	T	C	rs562253792	1
Pomak	2:97066533-97551533	2:97697392	A	T	none	1
Pomak	2:97066533-97551533	2:97602179	C	T	rs540067139	1
Pomak	2:97066533-97551533	2:96350524	G	A	rs148262752	1
Pomak	20:59725051-59741051	20:59718834	C	T	rs185444367	1
Pomak	20:59725051-59741051	20:59718911	C	G	rs539949773	1
Pomak	20:59725051-59741051	20:59721762	C	G	rs555604209	1
Pomak	21:13022435-13197435	21:13203315	C	T	rs2257792	0.946324
Pomak	22:18161789-19036789	22:19468233	C	T	rs181988707	0.874457
Pomak	22:18161789-19036789	22:17537049	C	G	rs754118009	0.874457
Pomak	22:18161789-19036789	22:19139785	T	C	none	0.874457
Pomak	22:18161789-19036789	22:17754404	A	G	none	0.874457
Pomak	22:18161789-19036789	22:17479755	T	C	none	0.874457
Pomak	22:18161789-19036789	22:17476654	G	C	none	0.874457
Pomak	22:18161789-19036789	22:17785412	G	T	none	0.874457
Pomak	22:18161789-19036789	22:17604610	C	T	rs186442648	0.874457
Pomak	22:18161789-19036789	22:19164490	C	T	rs543712170	0.874457
Pomak	22:18161789-19036789	22:19077983	C	T	none	0.874457
Pomak	22:18161789-19036789	22:17673334	A	G	rs144169813	0.874457
Pomak	22:18161789-19036789	22:17848440	G	C	rs538239363	0.874457
Pomak	22:18161789-19036789	22:17829622	C	T	rs570838551	0.874457
Pomak	22:18161789-19036789	22:17607527	G	A	rs149174889	0.874457
Pomak	22:36140011-36190011	22:35314445	C	T	rs549964483	1
Pomak	22:36140011-36190011	22:36006903	T	A	rs757895945	1
Pomak	22:36140011-36190011	22:36075566	C	T	rs982285339	1
Pomak	22:36140011-36190011	22:35610652	T	C	rs75813706	1
Pomak	22:36140011-36190011	22:35424748	AGT	A	none	1
Pomak	22:36140011-36190011	22:35804038	G	A	rs928848328	1
Pomak	22:36140011-36190011	22:37020317	A	C	rs1479422805	1
Pomak	22:36140011-36190011	22:35690956	C	G	rs980757070	1
Pomak	22:36140011-36190011	22:35604134	T	C	rs1048353662	1
Pomak	22:36140011-36190011	22:35383528	C	T	rs758404035	1
Pomak	22:36140011-36190011	22:36083448	A	G	rs1005428408	1
Pomak	22:36140011-36190011	22:35723932	G	A	rs866273457	1
Pomak	22:38965011-38995011	22:38962032	A	C	rs12628403	0.983167
Pomak	3:125725094-125743094	3:125771595	GC	G	none	0.969975
Pomak	3:125725094-125743094	3:125767296	C	T	rs563756124	0.969975
Pomak	3:125725094-125743094	3:125528386	C	T	rs186283265	0.969975
Pomak	3:125725094-125743094	3:125816344	G	A	rs533939659	0.969975
Pomak	3:125725094-125743094	3:125555009	G	A	rs182311203	0.969975
Pomak	3:125725094-125743094	3:125632240	A	C	rs144902686	0.969975
Pomak	3:125725094-125743094	3:125596903	C	T	rs182911135	0.969975
Pomak	3:125725094-125743094	3:125425370	A	T	rs187447070	0.969975
Pomak	3:125725094-125743094	3:125641886	A	G	rs142100964	0.969975
Pomak	3:125725094-125743094	3:125644173	C	T	rs149170510	0.969975
Pomak	3:125725094-125743094	3:125884731	C	T	rs182044957	0.969975
Pomak	3:125725094-125743094	3:125853898	C	A	rs146023705	0.969975
Pomak	3:125725094-125743094	3:125845513	G	A	rs542510127	0.969975
Pomak	3:125725094-125743094	3:125793125	G	A	rs190110848	0.969975
Pomak	3:125725094-125743094	3:125786370	C	T	none	0.969975
Pomak	3:125725094-125743094	3:125843574	G	T	rs151273660	0.969975
Pomak	3:125725094-125743094	3:125853892	T	C	rs142695898	0.969975
Pomak	3:162820113-162910113	3:162908988	A	C	rs206275	0.998419
Pomak	3:162820113-162910113	3:162909058	A	G	rs206274	0.998419
Pomak	3:1651919-1846919	3:1548915	G	A	rs542185958	1
Pomak	3:1651919-1846919	3:1435943	A	T	none	1
Pomak	3:1651919-1846919	3:1384460	C	A	none	1
Pomak	3:1651919-1846919	3:1540728	G	C	rs1043079832	1
Pomak	3:174575032-174800032	3:173634385	T	C	none	1
Pomak	3:174575032-174800032	3:174571390	C	T	rs1234364955	1
Pomak	3:192465304-192630304	3:194107844	A	T	rs949046590	1
Pomak	3:192465304-192630304	3:192732409	G	A	rs75506729	1
Pomak	3:192465304-192630304	3:193790334	G	A	none	1
Pomak	3:192465304-192630304	3:193709552	C	A	rs916646888	1
Pomak	3:192465304-192630304	3:193171908	A	T	rs994511241	1
Pomak	3:192465304-192630304	3:193709542	A	G	none	1
Pomak	3:192465304-192630304	3:193171755	C	G	rs918105888	1
Pomak	3:192465304-192630304	3:193881836	GC	G	none	1
Pomak	3:192465304-192630304	3:192655312	C	T	none	1
Pomak	3:192465304-192630304	3:192633689	C	T	rs1046930177	1
Pomak	3:192465304-192630304	3:192719202	T	C	rs138428288	1
Pomak	3:193160304-193168304	3:193178510	A	C	rs12493738	0.994548
Pomak	3:36215097-36305097	3:36507892	T	G	none	1
Pomak	3:36215097-36305097	3:36469533	C	T	none	1
Pomak	3:36215097-36305097	3:36195268	T	C	rs968789431	1
Pomak	3:36215097-36305097	3:36185453	C	A	rs993145161	1
Pomak	3:36215097-36305097	3:36050903	G	T	rs187830351	1
Pomak	3:36215097-36305097	3:36192701	A	G	none	1
Pomak	3:36215097-36305097	3:35996919	G	T	rs997457690	1
Pomak	3:36215097-36305097	3:36091310	C	G	rs990093589	1
Pomak	3:36215097-36305097	3:36071411	G	A	rs1005017226	1
Pomak	3:36215097-36305097	3:36099313	G	A	rs913703986	1
Pomak	3:36215097-36305097	3:35884995	A	AAAT	none	1
Pomak	3:36215097-36305097	3:36337975	C	T	none	1
Pomak	3:36215097-36305097	3:36098662	C	T	rs182301900	1
Pomak	3:36215097-36305097	3:35996871	T	C	rs59376747	1
Pomak	3:36215097-36305097	3:35996060	G	A	rs9827550	1
Pomak	3:36215097-36305097	3:35996749	G	A	rs58805003	1
Pomak	3:36215097-36305097	3:36556338	C	T	none	1
Pomak	3:36215097-36305097	3:36052709	T	C	rs142849052	1
Pomak	3:36215097-36305097	3:36053335	G	A	rs13316278	1
Pomak	3:36215097-36305097	3:35990052	G	A	rs74508479	1
Pomak	3:36215097-36305097	3:36988763	C	T	rs748068269	1
Pomak	3:36215097-36305097	3:36027154	C	T	rs79544439	1
Pomak	3:36215097-36305097	3:35999432	T	C	rs59474604	1
Pomak	3:36215097-36305097	3:35799020	G	A	rs576331668	1
Pomak	3:36215097-36305097	3:36024552	A	G	rs74942517	1
Pomak	3:36215097-36305097	3:35660931	G	C	none	1
Pomak	3:36215097-36305097	3:36038132	G	GA	none	1
Pomak	3:36215097-36305097	3:35884998	ATGAGTAC	A	none	1
Pomak	3:36215097-36305097	3:37049966	G	A	rs369954144	1
Pomak	3:36215097-36305097	3:36009433	T	C	rs78332090	1
Pomak	3:36215097-36305097	3:35979462	T	C	none	1
Pomak	3:36215097-36305097	3:35858235	A	T	none	1
Pomak	3:36215097-36305097	3:36842965	C	T	rs536992956	1
Pomak	3:36215097-36305097	3:36038254	G	A	rs75735386	1
Pomak	3:36215097-36305097	3:35637235	T	C	none	1
Pomak	3:46755055-46815055	3:46728990	C	G	rs80314031	1
Pomak	3:46755055-46815055	3:46715931	G	A	rs72899387	1
Pomak	3:46755055-46815055	3:46845555	T	C	rs116371294	1
Pomak	3:46755055-46815055	3:46810559	G	A	rs6763025	1
Pomak	3:46755055-46815055	3:46716890	T	C	rs75357702	1
Pomak	3:46755055-46815055	3:46832552	G	A	rs148877159	1
Pomak	3:46755055-46815055	3:46731205	A	G	rs74443074	1
Pomak	3:46755055-46815055	3:46713526	G	A	rs76035978	1
Pomak	3:48240055-48400055	3:47271419	C	A	rs147382226	1
Pomak	3:48240055-48400055	3:47343490	G	A	rs908140469	1
Pomak	3:48240055-48400055	3:49280699	G	A	rs770279203	1
Pomak	3:48240055-48400055	3:49338998	T	A	rs866427240	1
Pomak	3:48240055-48400055	3:49132402	C	T	none	1
Pomak	3:48240055-48400055	3:47338063	G	GC	none	1
Pomak	3:48240055-48400055	3:47281359	T	G	none	1
Pomak	3:48240055-48400055	3:49377420	C	T	rs563367330	1
Pomak	3:48240055-48400055	3:49055438	T	C	rs570873752	1
Pomak	3:48240055-48400055	3:46940824	G	A	rs73067065	1
Pomak	3:48240055-48400055	3:47030060	A	G	rs1002029187	1
Pomak	3:48240055-48400055	3:46667424	C	T	none	1
Pomak	3:48240055-48400055	3:47565657	G	A	rs1398490038	1
Pomak	3:48240055-48400055	3:47028243	T	C	rs73077679	1
Pomak	3:48240055-48400055	3:46654616	C	G	rs1166379119	1
Pomak	3:48240055-48400055	3:47406427	G	A	rs775562768	1
Pomak	3:48240055-48400055	3:47782280	G	A	rs1335079653	1
Pomak	3:48240055-48400055	3:49384803	G	T	rs764908559	1
Pomak	3:48240055-48400055	3:46984272	C	T	none	1
Pomak	3:48240055-48400055	3:48941144	C	A	rs1033344876	1
Pomak	3:48240055-48400055	3:48738444	G	A	rs543198067	1
Pomak	3:48240055-48400055	3:48566457	A	G	none	1
Pomak	3:48240055-48400055	3:48574497	G	A	rs199843749	1
Pomak	3:48240055-48400055	3:48538518	C	T	rs137967133	1
Pomak	3:48240055-48400055	3:46462150	G	A	rs553953372	1
Pomak	3:48240055-48400055	3:46541190	G	A	rs143497157	1
Pomak	3:48240055-48400055	3:49285774	T	G	rs541936036	1
Pomak	3:48240055-48400055	3:48609491	C	T	rs750904556	1
Pomak	3:48240055-48400055	3:46519295	T	C	rs115374708	1
Pomak	3:48240055-48400055	3:48445684	C	T	none	1
Pomak	3:48240055-48400055	3:47686797	C	T	none	1
Pomak	3:48240055-48400055	3:47686796	G	T	none	1
Pomak	3:48240055-48400055	3:48755377	A	G	rs572385657	1
Pomak	3:48240055-48400055	3:48831806	G	A	rs866595897	1
Pomak	3:48240055-48400055	3:49225252	T	C	rs755224889	1
Pomak	3:48240055-48400055	3:48528938	T	C	rs981336088	1
Pomak	3:48240055-48400055	3:48208864	G	A	rs561255514	1
Pomak	3:48240055-48400055	3:46503501	T	C	rs565561593	1
Pomak	3:48240055-48400055	3:48340560	G	A	rs943842618	1
Pomak	3:48240055-48400055	3:47798202	C	T	rs996675204	1
Pomak	3:48240055-48400055	3:48902178	C	T	rs759166684	1
Pomak	3:48240055-48400055	3:48098623	G	A	rs910198455	1
Pomak	3:48240055-48400055	3:48238452	G	C	none	1
Pomak	3:48240055-48400055	3:48954115	C	T	rs369670028	1
Pomak	3:48240055-48400055	3:47879626	GTGTT	G	none	1
Pomak	3:62975211-63010211	3:62955365	A	AGG	none	1
Pomak	3:62975211-63010211	3:62955767	C	T	rs570213957	1
Pomak	3:62975211-63010211	3:63046156	G	A	rs146750431	1
Pomak	3:62975211-63010211	3:63032507	G	T	rs572037273	1
Pomak	3:62975211-63010211	3:63097514	G	T	rs530773689	1
Pomak	3:65205211-65230211	3:65195467	A	G	rs55798429	1
Pomak	3:65205211-65230211	3:65189569	C	A	rs66543373	1
Pomak	3:65205211-65230211	3:65195064	C	A	rs73126417	1
Pomak	3:65205211-65230211	3:65197355	A	T	rs73126419	1
Pomak	3:78790348-78965348	3:79891699	G	A	rs1002100229	1
Pomak	3:78790348-78965348	3:78963719	G	C	none	1
Pomak	3:78790348-78965348	3:78420703	T	A	none	1
Pomak	3:78790348-78965348	3:78577201	T	C	rs549818042	1
Pomak	3:78790348-78965348	3:78723567	G	A	rs999722481	1
Pomak	3:78790348-78965348	3:78988085	CATGG	C	none	1
Pomak	3:78790348-78965348	3:78566261	A	G	none	1
Pomak	3:78790348-78965348	3:78716373	C	T	rs865903032	1
Pomak	3:78790348-78965348	3:78429118	T	C	none	1
Pomak	3:78790348-78965348	3:79716999	C	T	none	1
Pomak	3:78790348-78965348	3:78982075	T	C	rs557083036	1
Pomak	3:78790348-78965348	3:78627025	TAC	T	none	1
Pomak	3:78790348-78965348	3:79227276	G	A	rs938227795	1
Pomak	3:78790348-78965348	3:79059788	G	A	rs769880647	1
Pomak	3:78790348-78965348	3:79231919	A	G	rs753668935	1
Pomak	3:78790348-78965348	3:79120510	G	C	rs772144677	1
Pomak	3:78790348-78965348	3:78673732	T	G	rs866710602	1
Pomak	3:78790348-78965348	3:79720894	G	A	rs1327962691	1
Pomak	3:78790348-78965348	3:78380644	A	G	rs757367304	1
Pomak	3:78790348-78965348	3:79495828	A	G	rs1014534068	1
Pomak	3:78790348-78965348	3:79220901	T	A	rs768725328	1
Pomak	3:78790348-78965348	3:78420704	C	A	none	1
Pomak	3:78790348-78965348	3:79671262	G	C	rs952940972	1
Pomak	3:78790348-78965348	3:79502119	T	TA	none	1
Pomak	3:78790348-78965348	3:78727806	T	C	rs536916320	1
Pomak	3:78790348-78965348	3:79666813	T	C	rs1026289630	1
Pomak	3:78790348-78965348	3:79686062	T	C	rs955564094	1
Pomak	3:78790348-78965348	3:79217232	G	T	rs752645181	1
Pomak	3:78790348-78965348	3:78275459	C	A	rs201006425	1
Pomak	3:78790348-78965348	3:79707805	G	C	rs995483261	1
Pomak	3:78790348-78965348	3:78326639	T	C	rs567923204	1
Pomak	3:78790348-78965348	3:79672054	G	A	rs892522882	1
Pomak	3:78790348-78965348	3:78334876	G	T	rs989567533	1
Pomak	3:78790348-78965348	3:79261787	T	C	none	1
Pomak	3:78790348-78965348	3:79292366	A	C	rs539243299	1
Pomak	3:78790348-78965348	3:78163274	G	A	rs1480505626	1
Pomak	3:78790348-78965348	3:79162863	A	G	rs755355929	1
Pomak	3:78790348-78965348	3:77906500	A	G	rs542801269	1
Pomak	3:78790348-78965348	3:77916995	T	C	rs916535249	1
Pomak	3:78790348-78965348	3:79334620	T	C	rs969965176	1
Pomak	3:78790348-78965348	3:77803791	A	G	rs1024566853	1
Pomak	3:78790348-78965348	3:79631518	G	T	rs1052180369	1
Pomak	3:90670139-91200139	3:91410302	A	T	rs1241058922	0.97875
Pomak	3:96775139-97580139	3:97603118	C	G	none	1
Pomak	3:96775139-97580139	3:98470699	T	C	none	1
Pomak	3:96775139-97580139	3:97921784	T	C	rs568409338	1
Pomak	3:96775139-97580139	3:97937856	T	TA	none	1
Pomak	4:10210028-10235028	4:10197824	T	C	rs2080075	0.994624
Pomak	4:163565028-163785028	4:163791275	T	C	none	1
Pomak	4:163565028-163785028	4:163791256	T	C	none	1
Pomak	4:19729-189729	4:470118	G	A	rs754964562	1
Pomak	4:19729-189729	4:444584	T	C	rs537040416	1
Pomak	4:19729-189729	4:290214	TC	T	none	1
Pomak	4:19729-189729	4:220106	TC	T	none	1
Pomak	4:19729-189729	4:462106	C	T	rs1484587976	1
Pomak	4:19729-189729	4:357325	C	T	rs186407921	1
Pomak	4:19729-189729	4:329112	G	A	rs188727637	1
Pomak	4:34780149-34830149	4:34776546	G	C	rs7659692	0.998098
Pomak	4:34780149-34830149	4:34776253	T	C	rs7689535	0.998098
Pomak	4:63269955-63294955	4:63265340	A	C	rs79686847	0.997125
Pomak	4:64829955-65059955	4:63614293	T	C	rs188642749	1
Pomak	4:64829955-65059955	4:64504360	C	T	rs978635637	1
Pomak	4:64829955-65059955	4:65730669	C	A	rs891879928	1
Pomak	4:64829955-65059955	4:63979246	A	G	none	1
Pomak	4:64829955-65059955	4:64563801	C	A	rs1410317689	1
Pomak	4:64829955-65059955	4:65519697	ATG	A	none	1
Pomak	4:64829955-65059955	4:63349842	G	A	none	1
Pomak	4:64829955-65059955	4:65702165	C	T	rs747644825	1
Pomak	4:68509955-68629955	4:68496972	A	G	rs2278919	0.961634
Pomak	4:68804955-68844955	4:68679711	G	T	rs139164969	1
Pomak	4:68804955-68844955	4:68750895	A	G	rs866494579	1
Pomak	4:68804955-68844955	4:69123206	T	C	none	1
Pomak	4:68804955-68844955	4:69211796	G	A	rs181456774	1
Pomak	4:68804955-68844955	4:68966345	C	T	rs899799429	1
Pomak	4:68804955-68844955	4:69175273	C	T	rs375088568	1
Pomak	4:68804955-68844955	4:70168286	TA	T	none	1
Pomak	4:68804955-68844955	4:69453473	G	T	rs560999469	1
Pomak	4:68804955-68844955	4:69156999	G	A	rs773942249	1
Pomak	4:68804955-68844955	4:69181798	A	C	none	1
Pomak	4:68804955-68844955	4:68795019	G	T	rs372634337	1
Pomak	4:69254955-69379955	4:69230198	A	G	rs12511091	0.997778
Pomak	4:69254955-69379955	4:69252887	G	A	rs62296637	0.997778
Pomak	4:69254955-69379955	4:69252526	C	T	rs62296612	0.997778
Pomak	4:69254955-69379955	4:69235879	A	T	rs62296601	0.997778
Pomak	4:69254955-69379955	4:69243301	C	G	rs62296608	0.997778
Pomak	4:69254955-69379955	4:69222761	C	T	rs62300469	0.997778
Pomak	4:71955233-72005233	4:72002278	G	GGC	none	1
Pomak	4:71955233-72005233	4:72052502	A	G	none	1
Pomak	4:71955233-72005233	4:72002299	G	A	none	1
Pomak	4:71955233-72005233	4:72002301	A	G	none	1
Pomak	4:71955233-72005233	4:72002304	G	A	none	1
Pomak	4:71955233-72005233	4:72007836	G	C	none	1
Pomak	4:71955233-72005233	4:72012826	A	C	none	1
Pomak	4:71955233-72005233	4:72002280	A	T	none	1
Pomak	4:9119729-9125729	4:9131413	G	T	none	0.987872
Pomak	4:9119729-9125729	4:9131660	C	T	rs4974843	0.987872
Pomak	4:9119729-9125729	4:9131224	C	T	rs35802630	0.987872
Pomak	4:9119729-9125729	4:9142993	C	A	rs149634465	0.987872
Pomak	4:9119729-9125729	4:9145191	A	G	rs182876531	0.987872
Pomak	4:9119729-9125729	4:9143560	T	C	rs4974807	0.987872
Pomak	4:9119729-9125729	4:9139470	G	A	rs182110058	0.987872
Pomak	4:9125729-9294729	4:8468729	G	A	rs866348599	1
Pomak	4:9125729-9294729	4:10187890	C	CTT	none	1
Pomak	4:9125729-9294729	4:11025165	G	A	rs867921821	1
Pomak	4:9125729-9294729	4:8604327	C	T	none	1
Pomak	4:9125729-9294729	4:8266985	G	A	rs1372488624	1
Pomak	4:9125729-9294729	4:8832781	C	T	rs765699169	1
Pomak	4:9125729-9294729	4:8068147	C	T	rs1050436691	1
Pomak	4:9125729-9294729	4:10945425	G	A	rs184062325	1
Pomak	4:9125729-9294729	4:11037316	A	C	rs183363705	1
Pomak	4:9125729-9294729	4:10204791	C	T	rs554203936	1
Pomak	4:9125729-9294729	4:10119238	C	CT	none	1
Pomak	4:9125729-9294729	4:8353753	G	C	rs182432998	1
Pomak	4:9125729-9294729	4:8331304	C	T	rs190542066	1
Pomak	4:9125729-9294729	4:8821132	T	G	rs1032798331	1
Pomak	4:9125729-9294729	4:8306946	G	T	rs532356657	1
Pomak	4:9125729-9294729	4:9065421	C	T	rs578229638	1
Pomak	4:9125729-9294729	4:9084306	A	T	none	1
Pomak	4:9125729-9294729	4:8518670	G	A	rs559108460	1
Pomak	4:9125729-9294729	4:10128460	G	GT	none	1
Pomak	4:9125729-9294729	4:10297392	C	A	rs1006019410	1
Pomak	4:9125729-9294729	4:9754644	G	C	none	1
Pomak	4:9125729-9294729	4:9890622	C	T	rs191072192	1
Pomak	4:9125729-9294729	4:8369105	C	A	none	1
Pomak	4:9125729-9294729	4:8946033	G	A	rs1035379314	1
Pomak	4:9125729-9294729	4:9992898	G	T	none	1
Pomak	4:9125729-9294729	4:10539467	A	G	rs921953639	1
Pomak	4:9125729-9294729	4:9753725	C	G	none	1
Pomak	5:109960099-110000099	5:109638666	C	G	rs925813427	1
Pomak	5:109960099-110000099	5:110477485	T	C	none	1
Pomak	5:109960099-110000099	5:109822803	G	A	rs551215323	1
Pomak	5:109960099-110000099	5:110771283	C	T	rs552217626	1
Pomak	5:109960099-110000099	5:110785914	A	G	none	1
Pomak	5:109960099-110000099	5:110731379	G	T	rs114886762	1
Pomak	5:109960099-110000099	5:110135415	G	A	rs150267210	1
Pomak	5:109960099-110000099	5:109097172	C	T	rs1026303116	1
Pomak	5:109960099-110000099	5:110255589	A	C	rs188947783	1
Pomak	5:109960099-110000099	5:110739169	G	C	none	1
Pomak	5:109960099-110000099	5:110473301	C	T	none	1
Pomak	5:109960099-110000099	5:110472342	G	A	rs1483818214	1
Pomak	5:109960099-110000099	5:110495219	C	T	rs756928257	1
Pomak	5:109960099-110000099	5:109904349	T	C	rs1334588225	1
Pomak	5:109960099-110000099	5:109579121	A	G	none	1
Pomak	5:109960099-110000099	5:110128082	C	T	rs1243156170	1
Pomak	5:109960099-110000099	5:109116212	A	G	none	1
Pomak	5:109960099-110000099	5:110237219	C	T	rs569151099	1
Pomak	5:109960099-110000099	5:110415898	C	T	rs182249726	1
Pomak	5:109960099-110000099	5:110657628	G	A	rs142242493	1
Pomak	5:109960099-110000099	5:109620607	C	T	rs1252510507	1
Pomak	5:109960099-110000099	5:110588303	T	C	rs553852074	1
Pomak	5:109960099-110000099	5:110183171	G	T	rs187390825	1
Pomak	5:109960099-110000099	5:110074437	T	C	rs895966904	1
Pomak	5:109960099-110000099	5:110028523	T	C	none	1
Pomak	5:109960099-110000099	5:109511877	CTTAA	C	none	1
Pomak	5:109960099-110000099	5:109876303	A	G	none	1
Pomak	5:109960099-110000099	5:110524133	C	T	rs778579740	1
Pomak	5:109960099-110000099	5:110266083	T	G	rs1342706196	1
Pomak	5:12530001-12690001	5:12685444	C	T	rs998510676	1
Pomak	5:12530001-12690001	5:12337653	CAT	C	none	1
Pomak	5:12530001-12690001	5:12217041	G	A	rs72740251	1
Pomak	5:12530001-12690001	5:11691104	G	A	rs532683773	1
Pomak	5:12530001-12690001	5:12298216	C	T	rs1236234411	1
Pomak	5:12530001-12690001	5:12048795	T	A	rs72738587	1
Pomak	5:12530001-12690001	5:12498003	T	C	rs72728940	1
Pomak	5:12530001-12690001	5:12465603	C	T	rs1259393567	1
Pomak	5:12530001-12690001	5:11660898	A	C	rs534373535	1
Pomak	5:12530001-12690001	5:11925709	C	A	rs1262744565	1
Pomak	5:12530001-12690001	5:11823189	T	C	rs562151584	1
Pomak	5:12530001-12690001	5:11792944	G	A	rs570185023	1
Pomak	5:130510047-130615047	5:130710376	T	C	rs193067776	1
Pomak	5:130510047-130615047	5:130738953	A	C	rs867791936	1
Pomak	5:130510047-130615047	5:130877372	G	A	rs1179433639	1
Pomak	5:130510047-130615047	5:130420420	T	C	rs537192685	1
Pomak	5:130510047-130615047	5:131021440	G	A	none	1
Pomak	5:130510047-130615047	5:130786311	A	G	none	1
Pomak	5:130510047-130615047	5:129582076	T	C	none	1
Pomak	5:130510047-130615047	5:129929212	G	A	rs1476919013	1
Pomak	5:130510047-130615047	5:130372782	G	A	rs571038044	1
Pomak	5:130510047-130615047	5:130458857	A	G	rs556030869	1
Pomak	5:130510047-130615047	5:131053490	A	G	none	1
Pomak	5:130510047-130615047	5:129994581	T	C	none	1
Pomak	5:130510047-130615047	5:130694074	C	T	rs554387113	1
Pomak	5:130510047-130615047	5:131139005	CTGAA	C	none	1
Pomak	5:130510047-130615047	5:130829376	T	G	none	1
Pomak	5:130510047-130615047	5:129969819	G	A	none	1
Pomak	5:130510047-130615047	5:129876645	C	A	none	1
Pomak	5:130510047-130615047	5:130769827	A	G	none	1
Pomak	5:130510047-130615047	5:130358941	A	C	rs568723109	1
Pomak	5:130510047-130615047	5:129987471	G	A	rs376523378	1
Pomak	5:130510047-130615047	5:131312804	A	G	none	1
Pomak	5:130510047-130615047	5:131446175	T	C	none	1
Pomak	5:150825256-150845256	5:150845551	G	A	none	1
Pomak	5:150825256-150845256	5:150858959	C	T	rs147018773	1
Pomak	5:165055045-165195045	5:165952070	C	T	rs1024076224	1
Pomak	5:165055045-165195045	5:164629078	T	C	none	1
Pomak	5:178985239-179300239	5:179541106	C	G	rs568929137	1
Pomak	5:178985239-179300239	5:179345290	G	A	none	1
Pomak	5:178985239-179300239	5:178937508	C	G	rs758563835	1
Pomak	5:178985239-179300239	5:177994378	A	C	none	1
Pomak	5:178985239-179300239	5:179586306	C	T	rs73809479	1
Pomak	5:178985239-179300239	5:179586910	G	T	rs73809480	1
Pomak	5:178985239-179300239	5:179594868	T	C	rs75505498	1
Pomak	5:178985239-179300239	5:179516557	G	A	rs776274884	1
Pomak	5:178985239-179300239	5:179596925	A	C	rs150106464	1
Pomak	5:178985239-179300239	5:179593719	A	G	rs73809486	1
Pomak	5:178985239-179300239	5:179593561	C	T	rs73809484	1
Pomak	5:178985239-179300239	5:178186310	T	C	rs774339584	1
Pomak	5:178985239-179300239	5:179556010	T	C	rs77107731	1
Pomak	5:178985239-179300239	5:178150774	T	C	rs992953846	1
Pomak	5:178985239-179300239	5:179328422	G	A	none	1
Pomak	5:178985239-179300239	5:179573482	T	C	rs75592060	1
Pomak	5:178985239-179300239	5:178914779	A	G	rs1311882002	1
Pomak	5:178985239-179300239	5:179587080	G	T	rs74626262	1
Pomak	5:178985239-179300239	5:179585874	G	A	rs73809478	1
Pomak	5:178985239-179300239	5:179600373	G	A	rs73809490	1
Pomak	5:178985239-179300239	5:179596040	T	A	none	1
Pomak	5:178985239-179300239	5:179572621	C	A	rs73809475	1
Pomak	5:178985239-179300239	5:179597932	A	G	rs138167654	1
Pomak	5:178985239-179300239	5:179601237	C	G	rs138431996	1
Pomak	5:178985239-179300239	5:179548096	A	C	rs73809470	1
Pomak	5:178985239-179300239	5:178455049	C	T	rs73805809	1
Pomak	5:178985239-179300239	5:179565271	C	T	rs143925467	1
Pomak	5:178985239-179300239	5:179570616	C	T	rs73809473	1
Pomak	5:178985239-179300239	5:178821603	T	C	rs775888018	1
Pomak	5:178985239-179300239	5:179601014	T	C	rs79292788	1
Pomak	5:178985239-179300239	5:179582489	C	G	rs7705702	1
Pomak	5:178985239-179300239	5:179582704	G	A	rs7704894	1
Pomak	5:178985239-179300239	5:179550997	T	G	rs568773163	1
Pomak	5:178985239-179300239	5:178264565	AC	A	none	1
Pomak	5:178985239-179300239	5:179599613	C	T	rs73809488	1
Pomak	5:178985239-179300239	5:179571002	C	T	rs73809474	1
Pomak	5:178985239-179300239	5:179600604	A	G	rs73809491	1
Pomak	5:178985239-179300239	5:178576825	G	A	rs928138668	1
Pomak	5:178985239-179300239	5:178736730	TTTA	T	none	1
Pomak	5:178985239-179300239	5:179552774	G	A	rs73809471	1
Pomak	5:178985239-179300239	5:179577512	A	G	rs537693276	1
Pomak	5:178985239-179300239	5:179589620	T	C	rs56252946	1
Pomak	5:178985239-179300239	5:179550985	G	A	rs375233185	1
Pomak	5:178985239-179300239	5:179556683	T	C	rs75564157	1
Pomak	5:178985239-179300239	5:178317997	C	T	rs963382672	1
Pomak	5:178985239-179300239	5:179592696	T	C	rs73809482	1
Pomak	5:178985239-179300239	5:179600280	C	T	rs73809489	1
Pomak	5:178985239-179300239	5:179591335	C	A	rs180863765	1
Pomak	5:178985239-179300239	5:179580087	G	A	rs147563065	1
Pomak	5:178985239-179300239	5:179598606	C	T	rs7704860	1
Pomak	5:178985239-179300239	5:179573504	TTTG	T	none	1
Pomak	5:178985239-179300239	5:179569801	G	C	rs144683948	1
Pomak	5:178985239-179300239	5:179599891	T	C	none	1
Pomak	5:178985239-179300239	5:179598378	C	T	rs7704400	1
Pomak	5:178985239-179300239	5:179574887	T	G	none	1
Pomak	5:178985239-179300239	5:179593180	ATCC	A	none	1
Pomak	5:178985239-179300239	5:179576272	C	T	rs56030209	1
Pomak	5:178985239-179300239	5:179575560	C	A	rs6883330	1
Pomak	5:180190060-180205060	5:180185510	G	A	rs112652997	0.951294
Pomak	5:180190060-180205060	5:180181442	A	G	rs113426147	0.951294
Pomak	5:180190060-180205060	5:180177275	C	T	rs75090201	0.951294
Pomak	5:180190060-180205060	5:180181118	T	C	rs114168758	0.951294
Pomak	5:180950060-181010060	5:180943599	C	A	none	0.958206
Pomak	5:45930026-45945026	5:45902888	T	C	rs114821616	1
Pomak	5:45930026-45945026	5:45890467	C	T	rs549746815	1
Pomak	5:45930026-45945026	5:46117133	G	A	rs186340716	1
Pomak	5:45930026-45945026	5:45844549	T	C	rs116090415	1
Pomak	5:45930026-45945026	5:46130210	A	T	rs7293299	1
Pomak	5:45930026-45945026	5:45746162	G	A	rs190281557	1
Pomak	5:45930026-45945026	5:45853174	A	G	rs183629106	1
Pomak	5:45930026-45945026	5:46044241	G	A	rs139231052	1
Pomak	5:45930026-45945026	5:46098503	G	C	rs559668485	1
Pomak	5:45930026-45945026	5:46034164	G	T	rs79898407	1
Pomak	5:45930026-45945026	5:46128688	A	G	rs144620215	1
Pomak	5:45930026-45945026	5:46096865	A	G	rs28556627	1
Pomak	5:45930026-45945026	5:45722423	G	A	rs140209532	1
Pomak	5:45930026-45945026	5:45922677	A	G	rs116328363	1
Pomak	5:45930026-45945026	5:46003175	T	C	rs146863546	1
Pomak	5:45930026-45945026	5:45966870	G	A	rs76174741	1
Pomak	5:45930026-45945026	5:46049035	C	T	rs141966750	1
Pomak	5:45930026-45945026	5:46305822	C	T	rs561591818	1
Pomak	5:45930026-45945026	5:45881139	AC	A	none	1
Pomak	5:45930026-45945026	5:45312973	C	T	rs546006574	1
Pomak	5:45930026-45945026	5:46110533	T	C	rs186749449	1
Pomak	5:45930026-45945026	5:45843441	A	T	rs115083175	1
Pomak	5:45930026-45945026	5:46294741	T	TA	none	1
Pomak	5:45930026-45945026	5:45445260	C	T	rs145020086	1
Pomak	5:45930026-45945026	5:45763266	C	T	rs189090891	1
Pomak	5:45930026-45945026	5:46047663	A	G	rs185813918	1
Pomak	5:45930026-45945026	5:46082066	G	T	rs78425295	1
Pomak	5:45930026-45945026	5:45706673	T	G	rs115429877	1
Pomak	5:45930026-45945026	5:45446001	G	A	rs183745086	1
Pomak	5:45930026-45945026	5:45347090	C	T	rs552018224	1
Pomak	5:45930026-45945026	5:46221068	A	T	rs76542040	1
Pomak	5:45930026-45945026	5:45923017	C	G	rs115673682	1
Pomak	5:45930026-45945026	5:46102003	T	A	rs190517603	1
Pomak	5:45930026-45945026	5:46282431	C	T	rs75504252	1
Pomak	5:99900126-100000126	5:100296199	T	C	rs144607670	0.962358
Pomak	6:103290023-103315023	6:103279231	T	C	rs9322709	0.996374
Pomak	6:104110023-104245023	6:103566312	T	C	rs1021354525	1
Pomak	6:104110023-104245023	6:103668374	C	T	rs747552086	1
Pomak	6:104110023-104245023	6:104846621	CA	C	none	1
Pomak	6:104110023-104245023	6:103760512	A	G	rs771169604	1
Pomak	6:104110023-104245023	6:105034699	T	C	rs991299238	1
Pomak	6:104110023-104245023	6:103659307	G	T	rs112971573	1
Pomak	6:104110023-104245023	6:104505183	T	C	rs746161441	1
Pomak	6:104110023-104245023	6:103781187	T	A	rs767732432	1
Pomak	6:104110023-104245023	6:104973385	G	A	rs577649369	1
Pomak	6:104110023-104245023	6:104973384	T	A	rs557608375	1
Pomak	6:104110023-104245023	6:104021521	T	G	rs745661409	1
Pomak	6:104110023-104245023	6:103706919	G	A	rs111711032	1
Pomak	6:104110023-104245023	6:104734367	T	C	rs891011716	1
Pomak	6:104110023-104245023	6:103756813	T	G	none	1
Pomak	6:104110023-104245023	6:104018036	G	T	rs902980606	1
Pomak	6:104110023-104245023	6:103716241	A	G	rs746414697	1
Pomak	6:141560085-141875085	6:141531915	A	G	rs571828502	1
Pomak	6:141560085-141875085	6:142099250	C	T	rs769174925	1
Pomak	6:141560085-141875085	6:142605723	A	T	rs193111993	1
Pomak	6:141560085-141875085	6:141475380	TA	T	none	1
Pomak	6:141560085-141875085	6:142066046	A	G	none	1
Pomak	6:141560085-141875085	6:141255062	G	A	rs191616426	1
Pomak	6:141560085-141875085	6:142238946	T	C	rs899696165	1
Pomak	6:141560085-141875085	6:142462262	G	A	none	1
Pomak	6:141560085-141875085	6:141475383	A	T	none	1
Pomak	6:141560085-141875085	6:142263462	G	A	none	1
Pomak	6:162400231-162535231	6:162660168	GTA	G	none	1
Pomak	6:162400231-162535231	6:163179749	T	C	none	1
Pomak	6:162400231-162535231	6:163002424	T	C	none	1
Pomak	6:162400231-162535231	6:162343241	T	C	rs965672691	1
Pomak	6:162400231-162535231	6:163316784	GTTTT	G	none	1
Pomak	6:162400231-162535231	6:163512053	A	G	none	1
Pomak	6:162400231-162535231	6:162762540	T	C	none	1
Pomak	6:162400231-162535231	6:162343051	C	A	none	1
Pomak	6:162400231-162535231	6:162024530	A	G	none	1
Pomak	6:162400231-162535231	6:163317958	G	A	rs1007027702	1
Pomak	6:162400231-162535231	6:163145379	G	A	none	1
Pomak	6:162400231-162535231	6:162024474	G	A	none	1
Pomak	6:162400231-162535231	6:163452051	A	G	none	1
Pomak	6:162400231-162535231	6:162129348	A	G	none	1
Pomak	6:29880009-29940009	6:29868694	T	C	rs72848652	1
Pomak	6:29880009-29940009	6:29946776	C	T	rs17179529	1
Pomak	6:29880009-29940009	6:29873320	T	A	rs60788372	1
Pomak	6:29880009-29940009	6:29883077	C	A	rs113071675	1
Pomak	6:29880009-29940009	6:29947626	G	A	rs72845120	1
Pomak	6:29880009-29940009	6:29866996	C	T	rs72848632	1
Pomak	6:29880009-29940009	6:29946287	C	T	none	1
Pomak	6:29880009-29940009	6:29946767	C	T	rs17185910	1
Pomak	6:29880009-29940009	6:29864630	A	T	rs73725445	1
Pomak	6:29880009-29940009	6:29947574	G	T	rs72845119	1
Pomak	6:29880009-29940009	6:29852878	G	T	rs3928943	1
Pomak	6:29880009-29940009	6:29946310	G	T,A	none	1
Pomak	6:29880009-29940009	6:29853593	A	G	rs17179241	1
Pomak	6:29880009-29940009	6:29873326	A	G	rs60562637	1
Pomak	6:31255022-31262022	6:31288306	A	C	rs75009018	1
Pomak	6:31255022-31262022	6:31250637	AC	A	none	1
Pomak	6:31255022-31262022	6:31305229	T	G	rs79409503	1
Pomak	6:31255022-31262022	6:31299407	G	T	rs111240893	1
Pomak	6:31255022-31262022	6:31247803	T	TA	none	1
Pomak	6:31255022-31262022	6:31293444	G	A	rs75652792	1
Pomak	6:31255022-31262022	6:31302258	G	A	rs112039377	1
Pomak	6:31255022-31262022	6:31289299	TA	T	none	1
Pomak	6:31255022-31262022	6:31241681	C	T	rs78426493	1
Pomak	6:31255022-31262022	6:31241863	C	T	rs79285736	1
Pomak	6:31255022-31262022	6:31289941	G	A	rs77546204	1
Pomak	6:31255022-31262022	6:31280019	G	C	rs7755686	1
Pomak	6:31255022-31262022	6:31243423	A	G	rs79433188	1
Pomak	6:31255022-31262022	6:31245867	C	A	rs80353391	1
Pomak	6:31255022-31262022	6:31301474	T	C	rs111853141	1
Pomak	6:31255022-31262022	6:31246231	G	A	rs78564856	1
Pomak	6:31255022-31262022	6:31247244	G	A	rs76259659	1
Pomak	6:31255022-31262022	6:31302663	C	T	rs76765631	1
Pomak	6:31255022-31262022	6:31302652	G	C	rs77729695	1
Pomak	6:31255022-31262022	6:31250809	T	C	rs76911046	1
Pomak	6:31255022-31262022	6:31243287	T	G	rs76977405	1
Pomak	6:31255022-31262022	6:31303735	C	T	rs74751264	1
Pomak	6:31255022-31262022	6:31304014	T	C	rs76492679	1
Pomak	6:31255022-31262022	6:31298229	A	G	rs78514002	1
Pomak	6:31255022-31262022	6:31304550	T	C	rs79916750	1
Pomak	6:31255022-31262022	6:31250383	G	C	rs77321052	1
Pomak	6:31255022-31262022	6:31217993	G	A	rs74504771	1
Pomak	6:31255022-31262022	6:31249647	C	T	rs113343816	1
Pomak	6:31255022-31262022	6:31247557	G	A	none	1
Pomak	6:31255022-31262022	6:31242043	T	A	rs77058242	1
Pomak	6:31255022-31262022	6:31248198	A	T	rs115731335	1
Pomak	6:31255022-31262022	6:31219746	G	T	rs112194255	1
Pomak	6:31255022-31262022	6:31303248	A	G	rs75093065	1
Pomak	6:31255022-31262022	6:31240497	C	T	rs78716475	1
Pomak	6:31255022-31262022	6:31241064	G	A	rs77338145	1
Pomak	6:31255022-31262022	6:31249197	G	A	rs139393221	1
Pomak	6:31255022-31262022	6:31281640	A	C	rs79738939	1
Pomak	6:31255022-31262022	6:31241258	A	C	rs79578955	1
Pomak	6:31255022-31262022	6:31283983	C	T	rs76737289	1
Pomak	6:31255022-31262022	6:31287802	G	A	rs75584970	1
Pomak	6:31255022-31262022	6:31216641	C	T	rs79040988	1
Pomak	6:31255022-31262022	6:31268639	A	G	rs78494903	1
Pomak	6:31255022-31262022	6:31247516	C	T	rs113647885	1
Pomak	6:31255022-31262022	6:31247808	G	A	rs117142881	1
Pomak	6:31255022-31262022	6:31296638	C	A	rs117516622	1
Pomak	6:31255022-31262022	6:31241192	T	A	rs111423325	1
Pomak	6:31255022-31262022	6:31243099	T	C	rs77582287	1
Pomak	6:31255022-31262022	6:31243169	T	A	rs113196314	1
Pomak	6:31255022-31262022	6:31207743	C	T	rs112580951	1
Pomak	6:31255022-31262022	6:31234412	C	T	rs149837246	1
Pomak	6:31255022-31262022	6:31303829	G	A	rs79424709	1
Pomak	6:31255022-31262022	6:31205097	C	T	rs77626073	1
Pomak	6:31255022-31262022	6:31222960	C	G	rs78060161	1
Pomak	6:31255022-31262022	6:31242822	C	A	rs79860141	1
Pomak	6:31255022-31262022	6:31248362	G	A	rs77181030	1
Pomak	6:31255022-31262022	6:31303504	G	A	rs182199044	1
Pomak	6:31255022-31262022	6:31248278	T	C	rs77595907	1
Pomak	6:31255022-31262022	6:31280959	G	A	rs79999451	1
Pomak	6:31255022-31262022	6:31268391	C	T	rs111590662	1
Pomak	6:31310022-31322022	6:31344848	T	C	rs28732131	1
Pomak	6:31310022-31322022	6:31347078	C	CA	none	1
Pomak	6:31310022-31322022	6:31334210	A	G	rs4947306	1
Pomak	6:76730618-76750618	6:76716001	AT	A	none	0.995801
Pomak	6:78255618-78330618	6:78255014	G	A	rs12204498	0.992201
Pomak	6:94680230-94855230	6:95332136	C	T	rs1035617425	0.874457
Pomak	6:94680230-94855230	6:94936012	T	C	none	0.874457
Pomak	6:94680230-94855230	6:94350337	G	A	none	0.874457
Pomak	6:94680230-94855230	6:94247738	C	CA	none	0.874457
Pomak	6:94680230-94855230	6:94666366	G	A	rs370088379	0.874457
Pomak	6:94680230-94855230	6:95286918	T	C	rs912351208	0.874457
Pomak	6:94680230-94855230	6:94354438	T	C	rs79856664	0.874457
Pomak	6:94680230-94855230	6:94128928	C	G	none	0.874457
Pomak	6:94680230-94855230	6:94302895	A	C	rs145423826	0.874457
Pomak	6:94680230-94855230	6:94907659	C	T	rs549496896	0.874457
Pomak	6:94680230-94855230	6:93996003	C	T	rs565793207	0.874457
Pomak	6:94680230-94855230	6:95189077	T	C	rs936435032	0.874457
Pomak	6:94680230-94855230	6:94447363	G	T	rs891380927	0.874457
Pomak	7:109800026-109815026	7:109752402	C	T	rs4727729	0.99873
Pomak	7:118590122-118675122	7:117876699	C	T	rs111424187	0.899665
Pomak	7:118590122-118675122	7:119329760	C	T	none	0.899665
Pomak	7:118590122-118675122	7:117955238	A	G	rs546183133	0.899665
Pomak	7:118590122-118675122	7:119402719	G	T	none	0.899665
Pomak	7:118590122-118675122	7:118049837	C	T	rs574496865	0.899665
Pomak	7:118590122-118675122	7:119238821	A	G	none	0.899665
Pomak	7:118590122-118675122	7:118079270	G	A	rs955840053	0.899665
Pomak	7:118590122-118675122	7:118582604	A	T	none	0.899665
Pomak	7:118590122-118675122	7:119188397	C	T	rs570695012	0.899665
Pomak	7:118590122-118675122	7:118392008	A	G	none	0.899665
Pomak	7:118590122-118675122	7:118048461	T	C	none	0.899665
Pomak	7:118590122-118675122	7:119494524	G	A	rs183930941	0.899665
Pomak	7:118590122-118675122	7:119168696	C	T	none	0.899665
Pomak	7:118590122-118675122	7:118960020	A	G	rs188843734	0.899665
Pomak	7:125810009-125870009	7:126469809	T	C	rs74946723	1
Pomak	7:125810009-125870009	7:126456003	T	C	rs60461485	1
Pomak	7:125810009-125870009	7:125883011	A	C	rs114782637	1
Pomak	7:125810009-125870009	7:126701622	G	A	rs75668838	1
Pomak	7:125810009-125870009	7:126480903	T	A	rs534203470	1
Pomak	7:125810009-125870009	7:126459843	C	G	rs149275763	1
Pomak	7:125810009-125870009	7:125973418	T	A	rs114528536	1
Pomak	7:125810009-125870009	7:125921083	AAAC	A	none	1
Pomak	7:125810009-125870009	7:125946208	T	C	rs76050428	1
Pomak	7:125810009-125870009	7:126685765	C	T	rs569838562	1
Pomak	7:125810009-125870009	7:126831429	C	T	rs187118934	1
Pomak	7:125810009-125870009	7:125945626	T	C	rs149853591	1
Pomak	7:125810009-125870009	7:126716959	T	C	rs150723826	1
Pomak	7:125810009-125870009	7:126794434	A	AT	none	1
Pomak	7:125810009-125870009	7:126478645	C	G	rs78333563	1
Pomak	7:125810009-125870009	7:126442146	C	G	rs10237968	1
Pomak	7:125810009-125870009	7:126350420	T	C	rs11981346	1
Pomak	7:125810009-125870009	7:126847868	G	A	rs558137211	1
Pomak	7:125810009-125870009	7:126805151	A	C	rs148717132	1
Pomak	7:125810009-125870009	7:126822804	A	G	rs76131969	1
Pomak	7:125810009-125870009	7:125945596	G	A	rs139666127	1
Pomak	7:125810009-125870009	7:126378341	A	C	rs112170769	1
Pomak	7:125810009-125870009	7:126385655	C	T	rs111853497	1
Pomak	7:125810009-125870009	7:126388129	C	G	rs113489562	1
Pomak	7:125810009-125870009	7:126339725	G	A	rs57425640	1
Pomak	7:125810009-125870009	7:126441924	G	A	rs116096491	1
Pomak	7:125810009-125870009	7:125950953	TTTC	T	none	1
Pomak	7:125810009-125870009	7:126449411	C	A	rs144031331	1
Pomak	7:125810009-125870009	7:126454897	ATTG	A	none	1
Pomak	7:125810009-125870009	7:125968839	T	G	rs76593211	1
Pomak	7:125810009-125870009	7:126457095	A	G	rs73722612	1
Pomak	7:125810009-125870009	7:126543062	A	G	rs77289091	1
Pomak	7:125810009-125870009	7:125944820	T	C	rs6962145	1
Pomak	7:125810009-125870009	7:126464224	T	C	rs73722617	1
Pomak	7:125810009-125870009	7:126465846	G	T	rs73722618	1
Pomak	7:125810009-125870009	7:126467432	C	T	rs140248729	1
Pomak	7:125810009-125870009	7:126081693	A	AG	none	1
Pomak	7:125810009-125870009	7:126082803	T	C	rs28569381	1
Pomak	7:125810009-125870009	7:126479885	T	C	rs113976417	1
Pomak	7:125810009-125870009	7:126098050	TA	T	none	1
Pomak	7:125810009-125870009	7:126482453	T	C	rs112714307	1
Pomak	7:125810009-125870009	7:126482811	C	A	rs79326626	1
Pomak	7:125810009-125870009	7:126485044	A	G	rs143458858	1
Pomak	7:125810009-125870009	7:126485152	A	G	rs79239039	1
Pomak	7:125810009-125870009	7:126458228	T	G	rs75890637	1
Pomak	7:125810009-125870009	7:126306862	G	A	rs11983185	1
Pomak	7:125810009-125870009	7:126548333	A	G	none	1
Pomak	7:125810009-125870009	7:126612087	A	G	rs79288902	1
Pomak	7:125810009-125870009	7:126650023	G	A	rs115263897	1
Pomak	7:125810009-125870009	7:125927517	A	G	rs61275762	1
Pomak	7:125810009-125870009	7:126690905	G	C	rs76809186	1
Pomak	7:125810009-125870009	7:125931364	T	C	rs115038461	1
Pomak	7:125810009-125870009	7:126339982	T	A	rs73720966	1
Pomak	7:125810009-125870009	7:126342193	T	C	rs60325795	1
Pomak	7:125810009-125870009	7:126346308	C	A	rs55734297	1
Pomak	7:125810009-125870009	7:126349998	A	G	rs11983792	1
Pomak	7:125810009-125870009	7:125942836	G	C	rs57515651	1
Pomak	7:125810009-125870009	7:126356220	T	G	rs73720970	1
Pomak	7:125810009-125870009	7:126367171	C	T	rs335894	1
Pomak	7:125810009-125870009	7:126372297	C	T	rs603094	1
Pomak	7:125810009-125870009	7:126217008	A	G	rs73720916	1
Pomak	7:125810009-125870009	7:126217175	A	G	rs60683052	1
Pomak	7:125810009-125870009	7:126220023	T	G	rs6944874	1
Pomak	7:125810009-125870009	7:126220316	C	A	rs6966963	1
Pomak	7:125810009-125870009	7:125946893	A	C	rs6952774	1
Pomak	7:125810009-125870009	7:125949066	T	C	rs114057698	1
Pomak	7:125810009-125870009	7:126227927	T	G	none	1
Pomak	7:125810009-125870009	7:125953290	A	G	rs78424158	1
Pomak	7:125810009-125870009	7:125961210	C	A	none	1
Pomak	7:125810009-125870009	7:126245658	C	G	rs59589475	1
Pomak	7:125810009-125870009	7:126245688	A	G	rs60275338	1
Pomak	7:125810009-125870009	7:126026348	ATAGT	A	none	1
Pomak	7:125810009-125870009	7:126052248	C	A	rs74667002	1
Pomak	7:125810009-125870009	7:126461234	G	C	rs144752448	1
Pomak	7:125810009-125870009	7:126079396	A	G	rs10215653	1
Pomak	7:125810009-125870009	7:126081690	A	AT	none	1
Pomak	7:125810009-125870009	7:126279560	G	A	none	1
Pomak	7:125810009-125870009	7:126282635	T	G	rs77767497	1
Pomak	7:125810009-125870009	7:126088785	CA	C	none	1
Pomak	7:125810009-125870009	7:126289410	G	A	rs73720950	1
Pomak	7:125810009-125870009	7:126297880	C	A	rs79086835	1
Pomak	7:125810009-125870009	7:126298191	T	C	rs11983292	1
Pomak	7:125810009-125870009	7:125760928	G	A	rs114419768	1
Pomak	7:125810009-125870009	7:126300705	C	T	rs55921573	1
Pomak	7:125810009-125870009	7:126485462	C	G	rs73722627	1
Pomak	7:125810009-125870009	7:125919062	T	G	rs60378214	1
Pomak	7:125810009-125870009	7:126153297	A	G	rs73723141	1
Pomak	7:125810009-125870009	7:125921792	G	A	rs113656620	1
Pomak	7:125810009-125870009	7:125922073	G	A	rs140433189	1
Pomak	7:125810009-125870009	7:126164096	C	G	rs76903361	1
Pomak	7:125810009-125870009	7:125929733	T	C	rs148599432	1
Pomak	7:125810009-125870009	7:126172017	C	T	rs56127511	1
Pomak	7:125810009-125870009	7:125935988	G	T	rs6960665	1
Pomak	7:125810009-125870009	7:125939152	C	A	rs6976621	1
Pomak	7:125810009-125870009	7:125939496	G	A	rs6943238	1
Pomak	7:125810009-125870009	7:125942012	G	A	rs114393569	1
Pomak	7:125810009-125870009	7:126192567	A	C	rs73723148	1
Pomak	7:125810009-125870009	7:125943353	G	A	none	1
Pomak	7:125810009-125870009	7:125943485	C	CA	none	1
Pomak	7:125810009-125870009	7:125944568	C	T	rs376768254	1
Pomak	7:125810009-125870009	7:126209823	A	G	rs73720905	1
Pomak	7:125810009-125870009	7:126377828	T	C	rs76790811	1
Pomak	7:125810009-125870009	7:126273896	C	A	rs78815188	1
Pomak	7:125810009-125870009	7:126274061	T	C	rs73720942	1
Pomak	7:125810009-125870009	7:126221881	G	T	rs7805877	1
Pomak	7:125810009-125870009	7:126222551	C	T	rs60656747	1
Pomak	7:125810009-125870009	7:126288747	C	A	rs73720949	1
Pomak	7:125810009-125870009	7:126236894	A	G	rs17149498	1
Pomak	7:125810009-125870009	7:126241031	G	C	rs77274112	1
Pomak	7:125810009-125870009	7:126299695	G	C	rs79263081	1
Pomak	7:125810009-125870009	7:126135364	A	G	rs7788979	1
Pomak	7:125810009-125870009	7:126249727	T	A	rs75910310	1
Pomak	7:125810009-125870009	7:126305894	G	C	rs6952489	1
Pomak	7:125810009-125870009	7:126076966	C	A	rs7784474	1
Pomak	7:125810009-125870009	7:126261630	A	G	rs73720927	1
Pomak	7:125810009-125870009	7:126309410	TG	T	none	1
Pomak	7:125810009-125870009	7:126310990	TTAAA	T	none	1
Pomak	7:125810009-125870009	7:126311007	C	T	rs73720957	1
Pomak	7:125810009-125870009	7:126326126	A	T	rs78052747	1
Pomak	7:125810009-125870009	7:126422807	A	C	rs116722155	1
Pomak	7:125810009-125870009	7:126177483	G	A	rs6954381	1
Pomak	7:125810009-125870009	7:126098052	A	T	rs535477537	1
Pomak	7:125810009-125870009	7:126191745	C	A	rs9691514	1
Pomak	7:125810009-125870009	7:126191885	G	C	rs73723145	1
Pomak	7:125810009-125870009	7:125894456	G	A	rs75288972	1
Pomak	7:125810009-125870009	7:126197288	C	T	rs7808454	1
Pomak	7:125810009-125870009	7:126209684	C	T	rs73720904	1
Pomak	7:125810009-125870009	7:126308024	T	C	rs73720955	1
Pomak	7:125810009-125870009	7:126213629	C	T	rs73720911	1
Pomak	7:125810009-125870009	7:126161751	G	A	rs11977453	1
Pomak	7:125810009-125870009	7:126162902	AAT	A	none	1
Pomak	7:125810009-125870009	7:126137428	C	T	rs116380197	1
Pomak	7:125810009-125870009	7:126170725	A	C	rs6944959	1
Pomak	7:125810009-125870009	7:126153395	A	G	rs73723142	1
Pomak	7:125810009-125870009	7:126186331	C	G	rs60456635	1
Pomak	7:125810009-125870009	7:126115169	A	G	rs10233372	1
Pomak	7:125810009-125870009	7:126300917	A	C	rs56369247	1
Pomak	7:125810009-125870009	7:126136253	C	A	rs73432944	1
Pomak	7:125810009-125870009	7:126259890	A	G	rs1252917263	1
Pomak	7:142065025-142095025	7:142108259	A	G	rs28429916	0.970341
Pomak	7:143130025-143205025	7:142874710	C	T	rs4987703	1
Pomak	7:143130025-143205025	7:143041505	G	A	rs149884636	1
Pomak	7:143130025-143205025	7:142954267	G	A	rs8176059	1
Pomak	7:154600168-154608568	7:154611566	C	T	rs12719636	0.998801
Pomak	7:31439-81439	7:83767	A	G	rs1461586734	0.838124
Pomak	7:31439-81439	7:82825	T	C	rs754199516	0.838124
Pomak	7:53395127-53525127	7:53655372	A	G	rs575220944	1
Pomak	7:53395127-53525127	7:53546013	G	A	rs138479507	1
Pomak	7:53395127-53525127	7:53657654	T	C	rs536372404	1
Pomak	7:53395127-53525127	7:53651952	C	A	rs138794572	1
Pomak	7:53395127-53525127	7:53372312	T	C	rs578051040	1
Pomak	7:53395127-53525127	7:53537874	C	T	rs183812446	1
Pomak	7:53395127-53525127	7:53392175	T	C	rs559680783	1
Pomak	7:53395127-53525127	7:53538505	G	A	rs191769732	1
Pomak	7:53395127-53525127	7:53541712	C	T	rs192333691	1
Pomak	7:53395127-53525127	7:53552733	C	T	rs568001848	1
Pomak	7:53395127-53525127	7:53345434	T	A	rs557445429	1
Pomak	7:53395127-53525127	7:52834070	T	C	rs531019120	1
Pomak	7:53395127-53525127	7:53537641	T	C	rs186189047	1
Pomak	7:53395127-53525127	7:53656457	C	T	rs554866183	1
Pomak	7:53395127-53525127	7:53252183	T	G	rs543402352	1
Pomak	7:53395127-53525127	7:53821227	G	A	rs552715971	1
Pomak	7:53395127-53525127	7:53231498	T	A	rs558990935	1
Pomak	7:53395127-53525127	7:53282723	C	T	rs141615968	1
Pomak	7:53395127-53525127	7:53549112	T	A	rs183178527	1
Pomak	7:53395127-53525127	7:52720825	G	T	none	1
Pomak	7:53395127-53525127	7:53282508	G	T	rs148377764	1
Pomak	7:53395127-53525127	7:53591462	A	G	rs149540772	1
Pomak	7:53395127-53525127	7:53327123	A	G	rs551911120	1
Pomak	7:53395127-53525127	7:53597910	G	T	rs544006705	1
Pomak	7:53395127-53525127	7:53315540	C	A	rs35516660	1
Pomak	7:53395127-53525127	7:54338633	T	C	rs562970014	1
Pomak	7:53395127-53525127	7:53017393	A	G	none	1
Pomak	7:53395127-53525127	7:53284441	G	A	rs141538377	1
Pomak	7:53395127-53525127	7:53260569	A	G	rs552839098	1
Pomak	7:53395127-53525127	7:52804985	G	A	none	1
Pomak	7:53395127-53525127	7:53314132	T	C	rs534871129	1
Pomak	7:53395127-53525127	7:53594738	C	T	rs190619627	1
Pomak	7:53395127-53525127	7:53550500	A	G	rs567025564	1
Pomak	7:53395127-53525127	7:53160026	C	T	rs868674690	1
Pomak	7:53395127-53525127	7:53306235	C	A	rs540526269	1
Pomak	7:53395127-53525127	7:52915040	T	A	none	1
Pomak	7:53395127-53525127	7:54180493	G	A	rs189201517	1
Pomak	7:53395127-53525127	7:53284979	A	G	rs142523311	1
Pomak	7:53395127-53525127	7:54151455	G	A	rs934174639	1
Pomak	7:53395127-53525127	7:52460584	C	T	rs550501397	1
Pomak	7:53395127-53525127	7:53554911	C	T	rs145129327	1
Pomak	7:53395127-53525127	7:52642587	A	G	none	1
Pomak	7:53395127-53525127	7:54336039	A	C	rs371503637	1
Pomak	7:56910127-57545127	7:58100295	G	GAGGA	none	1
Pomak	7:56910127-57545127	7:57758003	A	G	rs190333667	1
Pomak	7:56910127-57545127	7:57722136	T	C	none	1
Pomak	7:56910127-57545127	7:57722129	A	G	none	1
Pomak	7:56910127-57545127	7:56673507	C	G	rs950380577	1
Pomak	7:56910127-57545127	7:57991142	C	T	none	1
Pomak	7:56910127-57545127	7:57789689	G	A	none	1
Pomak	7:56910127-57545127	7:57742936	G	A	rs769626438	1
Pomak	7:56910127-57545127	7:58189077	A	T	rs1206752254	1
Pomak	7:56910127-57545127	7:55912130	G	A	rs1311647007	1
Pomak	7:8731439-8906439	7:8927476	G	A	none	1
Pomak	7:8731439-8906439	7:9018129	G	C	rs915735389	1
Pomak	7:8731439-8906439	7:8533245	C	G	none	1
Pomak	7:8731439-8906439	7:8981002	G	T	rs896535599	1
Pomak	7:8731439-8906439	7:8682557	C	G	none	1
Pomak	7:8731439-8906439	7:9010622	G	A	none	1
Pomak	7:8731439-8906439	7:8503708	C	A	none	1
Pomak	7:8731439-8906439	7:8916589	G	T	none	1
Pomak	7:8731439-8906439	7:8990678	G	A	none	1
Pomak	7:8731439-8906439	7:8666807	G	T	none	1
Pomak	7:8731439-8906439	7:8658730	C	A	none	1
Pomak	7:8731439-8906439	7:8574867	C	A	none	1
Pomak	7:8792439-8826439	7:8755425	C	T	rs62448360	0.9781
Pomak	7:8956439-9081439	7:7445975	C	T	none	1
Pomak	7:8956439-9081439	7:8883146	C	T	none	1
Pomak	7:8956439-9081439	7:8818380	C	A	none	1
Pomak	7:8956439-9081439	7:8884529	C	A	none	1
Pomak	7:8956439-9081439	7:8926848	A	T	none	1
Pomak	7:8956439-9081439	7:8876417	C	T	none	1
Pomak	7:8956439-9081439	7:8842052	TC	T	none	1
Pomak	7:8956439-9081439	7:8848231	A	C	none	1
Pomak	7:8956439-9081439	7:8871386	A	G	none	1
Pomak	7:8956439-9081439	7:8860967	C	T	none	1
Pomak	7:8956439-9081439	7:8908112	C	T	rs927284234	1
Pomak	7:97770098-97773398	7:97765480	G	A	rs4644174	1
Pomak	7:97770098-97773398	7:97776952	T	C	rs6465617	1
Pomak	8:11909094-11936094	8:11970587	G	A	rs73195051	1
Pomak	8:136670241-136865241	8:136968807	A	C	rs150143369	0.991296
Pomak	8:16090094-16170094	8:16037868	T	C	rs185858612	1
Pomak	8:2184438-2244438	8:3034533	C	G	none	1
Pomak	8:2184438-2244438	8:2146918	T	C	rs1312210924	1
Pomak	8:2184438-2244438	8:1936779	G	A	rs1301226121	1
Pomak	8:2184438-2244438	8:2344013	A	G	rs1480579602	1
Pomak	8:2184438-2244438	8:2126544	A	C	rs767883838	1
Pomak	8:2184438-2244438	8:2067006	A	G	rs188681486	1
Pomak	8:2184438-2244438	8:2626655	G	A	rs550120020	1
Pomak	8:2184438-2244438	8:2695021	T	C	rs537533160	1
Pomak	8:2194438-2214438	8:2138397	C	T	rs529467044	0.833351
Pomak	8:25115401-25135401	8:25114672	C	T	rs2950285	0.997261
Pomak	8:39365857-39535857	8:39353956	G	A	rs6981537	0.980527
Pomak	8:5669438-5739438	8:5255544	C	A	rs1259695278	1
Pomak	8:5669438-5739438	8:5115539	C	G	rs1007831584	1
Pomak	8:5669438-5739438	8:4855194	G	A	none	1
Pomak	8:5669438-5739438	8:4879698	C	A	none	1
Pomak	8:5669438-5739438	8:4683633	C	T	rs140989746	1
Pomak	8:5669438-5739438	8:5416489	T	A	rs144614923	1
Pomak	8:5669438-5739438	8:5641865	A	T	none	1
Pomak	8:5669438-5739438	8:5651888	C	T	rs182293817	1
Pomak	8:5669438-5739438	8:5347905	CG	C	none	1
Pomak	8:5669438-5739438	8:5840998	AC	A	none	1
Pomak	8:5669438-5739438	8:5474808	C	G	rs150472344	1
Pomak	8:5669438-5739438	8:5520105	A	T	none	1
Pomak	8:5669438-5739438	8:5570004	C	G	none	1
Pomak	8:5669438-5739438	8:4974700	T	C	rs140993901	1
Pomak	8:5669438-5739438	8:5634823	C	A	none	1
Pomak	8:5669438-5739438	8:6331045	G	A	rs1370983291	1
Pomak	8:5669438-5739438	8:6485217	C	T	none	1
Pomak	8:5669438-5739438	8:6533472	G	C	rs917175139	1
Pomak	8:5669438-5739438	8:6680395	A	G	rs900326490	1
Pomak	8:5669438-5739438	8:6690136	T	C	rs936365354	1
Pomak	8:5669438-5739438	8:6703209	G	A	rs922550445	1
Pomak	8:5669438-5739438	8:6825394	G	A	rs142859540	1
Pomak	8:5669438-5739438	8:6880460	T	C	rs1053308553	1
Pomak	8:5669438-5739438	8:6952710	C	T	rs538551395	1
Pomak	8:5669438-5739438	8:4789412	T	C	none	1
Pomak	8:5669438-5739438	8:7137347	A	C	rs1326934750	1
Pomak	8:5669438-5739438	8:6099696	G	A	none	1
Pomak	8:5669438-5739438	8:6175231	C	T	rs192170550	1
Pomak	8:5669438-5739438	8:5092919	A	G	none	1
Pomak	8:5669438-5739438	8:6322001	G	A	rs183931303	1
Pomak	8:5669438-5739438	8:5503475	T	G	none	1
Pomak	8:5669438-5739438	8:5662311	A	T	rs995958652	1
Pomak	8:5669438-5739438	8:5678355	C	G	none	1
Pomak	8:5669438-5739438	8:5515740	T	C	rs139689030	1
Pomak	8:5669438-5739438	8:5991924	A	AT	none	1
Pomak	8:5669438-5739438	8:5503830	G	C	rs144683211	1
Pomak	8:5669438-5739438	8:5511353	G	T	none	1
Pomak	8:5669438-5739438	8:6320352	C	A	rs534996417	1
Pomak	8:5669438-5739438	8:5805989	G	A	none	1
Pomak	8:5669438-5739438	8:5590896	C	T	rs1481059503	1
Pomak	8:5669438-5739438	8:5808455	G	T	none	1
Pomak	8:5749438-5804438	8:5115539	C	G	rs1007831584	1
Pomak	8:5749438-5804438	8:5092919	A	G	none	1
Pomak	8:5749438-5804438	8:4789412	T	C	none	1
Pomak	8:5749438-5804438	8:4855194	G	A	none	1
Pomak	8:5749438-5804438	8:4974700	T	C	rs140993901	1
Pomak	8:5749438-5804438	8:5634823	C	A	none	1
Pomak	8:5749438-5804438	8:5641865	A	T	none	1
Pomak	8:5749438-5804438	8:5347905	CG	C	none	1
Pomak	8:5749438-5804438	8:5416489	T	A	rs144614923	1
Pomak	8:5749438-5804438	8:5515740	T	C	rs139689030	1
Pomak	8:5749438-5804438	8:5255544	C	A	rs1259695278	1
Pomak	8:5749438-5804438	8:5808455	G	T	none	1
Pomak	8:5749438-5804438	8:5590896	C	T	rs1481059503	1
Pomak	8:5749438-5804438	8:6322001	G	A	rs183931303	1
Pomak	8:5749438-5804438	8:5520105	A	T	none	1
Pomak	8:5749438-5804438	8:6485217	C	T	none	1
Pomak	8:5749438-5804438	8:6533472	G	C	rs917175139	1
Pomak	8:5749438-5804438	8:6680395	A	G	rs900326490	1
Pomak	8:5749438-5804438	8:6331045	G	A	rs1370983291	1
Pomak	8:5749438-5804438	8:6703209	G	A	rs922550445	1
Pomak	8:5749438-5804438	8:6825394	G	A	rs142859540	1
Pomak	8:5749438-5804438	8:6880460	T	C	rs1053308553	1
Pomak	8:5749438-5804438	8:4683633	C	T	rs140989746	1
Pomak	8:5749438-5804438	8:7137347	A	C	rs1326934750	1
Pomak	8:5749438-5804438	8:6099696	G	A	none	1
Pomak	8:5749438-5804438	8:5570004	C	G	none	1
Pomak	8:5749438-5804438	8:4879698	C	A	none	1
Pomak	8:5749438-5804438	8:6690136	T	C	rs936365354	1
Pomak	8:5749438-5804438	8:5474808	C	G	rs150472344	1
Pomak	8:5749438-5804438	8:5651888	C	T	rs182293817	1
Pomak	8:5749438-5804438	8:5662311	A	T	rs995958652	1
Pomak	8:5749438-5804438	8:5511353	G	T	none	1
Pomak	8:5749438-5804438	8:5991924	A	AT	none	1
Pomak	8:5749438-5804438	8:5503475	T	G	none	1
Pomak	8:5749438-5804438	8:5503830	G	C	rs144683211	1
Pomak	8:5749438-5804438	8:6320352	C	A	rs534996417	1
Pomak	8:5749438-5804438	8:5840998	AC	A	none	1
Pomak	8:5749438-5804438	8:5678355	C	G	none	1
Pomak	8:5749438-5804438	8:6175231	C	T	rs192170550	1
Pomak	8:5749438-5804438	8:6952710	C	T	rs538551395	1
Pomak	8:5749438-5804438	8:5805989	G	A	none	1
Pomak	8:6364438-6419438	8:5067512	G	C	rs138529247	1
Pomak	8:6364438-6419438	8:5168320	A	C	none	1
Pomak	8:6364438-6419438	8:5288742	C	G	rs565356092	1
Pomak	8:6364438-6419438	8:6359863	GGT	G	none	1
Pomak	8:6364438-6419438	8:4672844	G	C	rs558153246	1
Pomak	8:6364438-6419438	8:5235971	A	G	rs142812786	1
Pomak	8:6364438-6419438	8:5432818	T	C	rs117163116	1
Pomak	8:6364438-6419438	8:5295253	G	C	rs558728032	1
Pomak	8:6364438-6419438	8:6359868	G	A	rs1032667697	1
Pomak	8:6364438-6419438	8:5458263	T	G	rs185281731	1
Pomak	8:6364438-6419438	8:4684724	C	G	rs554904986	1
Pomak	8:6364438-6419438	8:6352152	G	T	none	1
Pomak	8:6364438-6419438	8:4977550	G	A	none	1
Pomak	8:6364438-6419438	8:5457881	G	A	rs117992867	1
Pomak	8:6364438-6419438	8:5314171	T	G	rs145923517	1
Pomak	8:6364438-6419438	8:6359870	G	GAA	none	1
Pomak	8:6364438-6419438	8:5442130	C	G	rs992778253	1
Pomak	8:6364438-6419438	8:5450898	TATG	T	none	1
Pomak	8:6364438-6419438	8:5467152	C	A	rs117040950	1
Pomak	8:68575100-69035100	8:69650601	C	T	rs116182450	1
Pomak	8:68575100-69035100	8:68451895	A	T	rs920442073	1
Pomak	8:68575100-69035100	8:69656646	A	G	rs184695776	1
Pomak	8:68575100-69035100	8:69653497	G	A	rs184266678	1
Pomak	8:68575100-69035100	8:69757738	T	C	rs1327517752	1
Pomak	8:68575100-69035100	8:69656325	T	C	none	1
Pomak	8:68575100-69035100	8:69649926	T	C	rs116089757	1
Pomak	8:68575100-69035100	8:69669116	T	C	rs114709686	1
Pomak	8:68575100-69035100	8:69971018	A	C	rs193240078	1
Pomak	8:68575100-69035100	8:69654999	C	T	rs116091429	1
Pomak	8:68575100-69035100	8:70008928	C	T	rs141494630	1
Pomak	8:68575100-69035100	8:69940287	A	T	rs72662037	1
Pomak	8:68575100-69035100	8:69657652	C	G	rs142199713	1
Pomak	8:68575100-69035100	8:69658864	C	T	rs148648757	1
Pomak	8:68575100-69035100	8:69659649	T	C	rs187129161	1
Pomak	8:68575100-69035100	8:70032561	G	A	rs115039062	1
Pomak	8:68575100-69035100	8:69555351	T	G	rs1219982877	1
Pomak	8:68575100-69035100	8:69560077	A	G	rs1302540389	1
Pomak	8:68575100-69035100	8:69828754	T	G	rs975613979	1
Pomak	8:68575100-69035100	8:69628264	G	T	rs770032062	1
Pomak	8:68575100-69035100	8:69844965	T	C	rs185620832	1
Pomak	8:68575100-69035100	8:67640344	C	T	rs142276541	1
Pomak	8:68575100-69035100	8:70001389	A	T	rs540981973	1
Pomak	8:68575100-69035100	8:67621527	A	G	rs537564233	1
Pomak	8:68575100-69035100	8:67630233	G	T	none	1
Pomak	8:68575100-69035100	8:69661962	C	T	rs185425147	1
Pomak	8:68575100-69035100	8:68116570	G	T	rs146989535	1
Pomak	8:68575100-69035100	8:69620755	G	A	rs1235023785	1
Pomak	8:68575100-69035100	8:69092875	A	G	none	1
Pomak	8:88715746-88785746	8:89362842	A	T	rs1185824488	1
Pomak	8:88715746-88785746	8:88423348	T	C	rs190798335	1
Pomak	8:88715746-88785746	8:89581644	A	T	rs761854045	1
Pomak	8:88715746-88785746	8:88482055	C	A	none	1
Pomak	8:88715746-88785746	8:89245202	G	A	rs1367341380	1
Pomak	8:88715746-88785746	8:88400792	A	G	none	1
Pomak	9:11120431-11425431	9:12212003	C	T	none	0.877735
Pomak	9:11120431-11425431	9:11863401	ATATATATACATACACACACACACGTGTGTATGTGTATATATATACACACACGTGTGTATGTG	A	none	0.877735
Pomak	9:28590085-28660085	9:28041850	G	A	rs147558454	1
Pomak	9:28590085-28660085	9:28554133	A	G	rs142611739	1
Pomak	9:28590085-28660085	9:28830444	C	G	rs117382040	1
Pomak	9:28590085-28660085	9:29242410	A	G	rs1052784621	1
Pomak	9:39030111-39800111	9:38688774	A	G	rs571110319	0.922502
Pomak	9:39030111-39800111	9:38709619	G	T	rs535417436	0.922502
Pomak	9:39030111-39800111	9:38754965	T	C	rs529660185	0.922502
Pomak	9:75370039-75885039	9:74488972	A	G	rs553774331	1
Pomak	9:75370039-75885039	9:74530242	T	C	none	1
Pomak	9:75370039-75885039	9:74588483	A	G	rs554910011	1
Pomak	9:75370039-75885039	9:74852823	T	C	rs1026797535	1
Pomak	9:75370039-75885039	9:75054066	T	G	rs1323619410	1
Pomak	9:75370039-75885039	9:75968296	G	A	rs185059971	1
Pomak	9:75370039-75885039	9:76020358	A	G	rs1021886483	1
MANOLIS	1:156555020-156675020	1:157551510	A	G	none	1
MANOLIS	1:156555020-156675020	1:157507600	T	TA	none	1
MANOLIS	1:156555020-156675020	1:157038794	C	T	rs376500753	1
MANOLIS	1:190495195-190540195	1:190350451	A	G	none	1
MANOLIS	1:190495195-190540195	1:190358759	C	A	rs189887510	1
MANOLIS	1:190495195-190540195	1:190060242	T	C	none	1
MANOLIS	1:190495195-190540195	1:190556350	A	G	rs1030112785	1
MANOLIS	1:190495195-190540195	1:190365383	G	T	rs181768153	1
MANOLIS	1:190495195-190540195	1:190102662	T	A	none	1
MANOLIS	1:190495195-190540195	1:191371967	C	T	rs866990494	1
MANOLIS	1:190495195-190540195	1:191298552	A	G	rs1160270793	1
MANOLIS	1:190495195-190540195	1:190290771	A	G	rs912285245	1
MANOLIS	1:190495195-190540195	1:190718931	A	G	none	1
MANOLIS	1:190495195-190540195	1:190603272	AC	A	none	1
MANOLIS	1:190495195-190540195	1:190129396	C	T	none	1
MANOLIS	1:190495195-190540195	1:189892828	G	A	rs1487543783	1
MANOLIS	1:196765000-196785000	1:196741786	T	C	rs16840522	0.995255
MANOLIS	1:196785000-196820000	1:196741786	T	C	rs16840522	0.984308
MANOLIS	1:196815000-196840000	1:196852250	T	G	rs67908756	0.978398
MANOLIS	1:247505144-247820144	1:246920987	G	C	rs755301955	1
MANOLIS	1:247505144-247820144	1:248337042	C	T	rs937503059	1
MANOLIS	1:247505144-247820144	1:246556703	A	G	none	1
MANOLIS	1:247505144-247820144	1:246714021	A	C	none	1
MANOLIS	1:247505144-247820144	1:247320297	G	A	rs190457461	1
MANOLIS	1:247505144-247820144	1:246703024	G	A	rs541188470	1
MANOLIS	1:248570000-248635000	1:248445127	CCT	C	none	0.914262
MANOLIS	1:25265121-25340121	1:25235176	G	A	rs55794721	0.983346
MANOLIS	1:29545121-29610121	1:29437306	T	C	none	1
MANOLIS	1:29545121-29610121	1:29888438	A	G	none	1
MANOLIS	1:29545121-29610121	1:29672168	A	G	none	1
MANOLIS	1:49390000-49420000	1:49267409	G	A	rs887416575	1
MANOLIS	1:49390000-49420000	1:48763288	T	A	rs1291309078	1
MANOLIS	1:49390000-49420000	1:49102134	T	C	rs572910263	1
MANOLIS	1:49390000-49420000	1:48770865	C	T	none	1
MANOLIS	1:49390000-49420000	1:49187078	G	A	rs568801227	1
MANOLIS	1:49390000-49420000	1:49323347	T	A	rs538863013	1
MANOLIS	1:49390000-49420000	1:48517462	C	T	rs549259039	1
MANOLIS	1:49390000-49420000	1:49910681	A	G	none	1
MANOLIS	1:49390000-49420000	1:48520382	G	A	none	1
MANOLIS	1:49390000-49420000	1:48457083	A	T	rs867048193	1
MANOLIS	1:49390000-49420000	1:50072676	A	T	rs534990506	1
MANOLIS	1:49390000-49420000	1:49593095	C	G	rs1470157038	1
MANOLIS	1:49390000-49420000	1:48519755	G	A	none	1
MANOLIS	1:49390000-49420000	1:49899230	C	A	rs574598286	1
MANOLIS	1:72130013-72200013	1:71371824	C	A	rs1170492542	1
MANOLIS	1:72130013-72200013	1:72271541	C	T	rs189637391	1
MANOLIS	1:72130013-72200013	1:72863066	T	C	rs1020852629	1
MANOLIS	1:72130013-72200013	1:71767337	G	T	rs1485491147	1
MANOLIS	1:72130013-72200013	1:72245329	T	G	rs190933340	1
MANOLIS	1:72130013-72200013	1:71134297	G	A	rs752904610	1
MANOLIS	1:72130013-72200013	1:71390788	C	G	rs1287985003	1
MANOLIS	1:72130013-72200013	1:72003722	A	T	none	1
MANOLIS	1:72300013-72305013	1:72285502	T	C	rs3101336	0.991228
MANOLIS	1:72300013-72305013	1:72346566	A	G	rs2568960	0.991228
MANOLIS	1:72550013-72630013	1:73294735	AATAT	A	none	1
MANOLIS	1:72550013-72630013	1:73358204	G	T	rs184609894	1
MANOLIS	1:72550013-72630013	1:72429445	A	G	rs150558648	1
MANOLIS	1:72550013-72630013	1:72482719	C	T	rs185521579	1
MANOLIS	1:72550013-72630013	1:71557104	G	A	rs76616140	1
[truncated: 6,173 more rows]
