# Supplementary material for: Population‐wide copy number variation calling using variant call format files from 6,898 individuals
Source: Genet Epidemiol. 2019 Sep 14;44(1):79–89. doi: 10.1002/gepi.22260 (PMC8653900; doi:10.1002/gepi.22260)
Supplement: Supplementary file 3 — Supporting information [file GEPI-44-79-s003.xlsx]

## Sheet: Sheet1
Region				MAF
Chr	Start	End		MANOLIS	Pomak	INTERVAL	TEENAGE	Significant tests	P-value	Significant cross-cohort order	Known CNV (DGV)	Genes	Associated conditions
6	29880009	29940001		0.242622	0.125232	0.0986842	0.225	MANOLIS > Pomak	1.09e-32	MANOLIS > Pomak > INTERVAL, TEENAGE > Pomak > INTERVAL	y	Within HLA cluster
								MANOLIS > INTERVAL	1.68e-80
								Pomak > INTERVAL	5.15e-05
								TEENAGE > Pomak	7.83e-05
								TEENAGE > INTERVAL	1.15e-08
2	52525107	52560107		0.245024	0.38188	0.308673		Pomak > MANOLIS	1.52e-30	Pomak > INTERVAL > MANOLIS	y
								INTERVAL > MANOLIS	1.65e-10
								Pomak > INTERVAL	1.76e-13
4	34780145	34830038		0.252574	0.217069	0.291085	0.335	INTERVAL > MANOLIS	9.62e-05	INTERVAL > MANOLIS, INTERVAL > Pomak, TEENAGE > Pomak	y
								INTERVAL > Pomak	2.67e-15
								TEENAGE > Pomak	0.000147626
7	8791473	8830064		0.0463281	0.0145331	0.00483351		MANOLIS > Pomak	3.62e-13	MANOLIS > Pomak > INTERVAL	y
								MANOLIS > INTERVAL	1.08e-49
								Pomak > INTERVAL	2.96e-07
3	46755055	46815055		0.0645161	0.076376	0.0280612	0.05	MANOLIS > INTERVAL	5.88e-18		y	PRSS50, AC109583.3	Breast cancer [10397268], gastic cancer [29361914], non-small cell lung cancer [29805619]
								Pomak > INTERVAL	1.36e-29
4	63270000	63290000		0.12011	0.115337	0.0900913	0.145	MANOLIS > INTERVAL	4.81e-06		y
								Pomak > INTERVAL	6.29e-05
5	180948042	181006042		0.285861	0.283241	0.327739	0.245	INTERVAL > MANOLIS	4.15e-05		y	BTNL8, BTNL3	Intestinal inflammation [23829304]
								INTERVAL > Pomak	5.92e-06
7	6865064	6885064		0.0905971	0.0383426	0.0508861		MANOLIS > Pomak	6.22e-17		y
								MANOLIS > INTERVAL	7e-14
7	53395084	53525000		0.0274537	0.000927644	0.00107411		MANOLIS > Pomak	6.2e-19		y
								MANOLIS > INTERVAL	7.49e-39
8	39370857	39535857			0.366729	0.414608	0.525	INTERVAL > Pomak	3.85e-06		y
								TEENAGE > Pomak	1.04e-05
10	27315128	27420045		0.026081	0.0136054	0.00241676		MANOLIS > INTERVAL	1.2e-29		y
								Pomak > INTERVAL	7.1e-12
15	34400292	34575292		0.109472	0.0544218	0.0871375	0.075	MANOLIS > Pomak	3.43e-15		y	GOLGA8A, GOLGA8B
								INTERVAL > Pomak	7.47e-09
16	19935007	19960007		0.078243	0.10235	0.138292		INTERVAL > MANOLIS	5.24e-17		y
								INTERVAL > Pomak	3.64e-07
16	55765071	55805071		0.224434	0.175325	0.157895	0.19	MANOLIS > Pomak	1.69e-06		y	CES1	Protection against alcohol- and MCD-induced liver injury [27075303]
								MANOLIS > INTERVAL	1.76e-15
1	1693835	1743835		0.0233356		0.0490064		INTERVAL > MANOLIS	6e-09		y	CDK11A, SLC35E2	Osteosarcoma [22791884], liposarcoma [24007862], breast cancer [25990212]
1	72300362	72305013		0.745024	0.683673			MANOLIS > Pomak	1.29e-07		n
4	10210028	10233028		0.630062	0.658009	0.685687	0.665	INTERVAL > MANOLIS	7.01e-08		y
4	69254955	69379955			0.168522	0.128357	0.15	Pomak > INTERVAL	4.82e-08		y	UGT2B28	Primary amenorrhea, hyperandrogenism [20152979]
5	7171982	7201982			0.0528757	0.0217508		Pomak > INTERVAL	3.07e-17		y
6	76730618	76750010		0.295127	0.308596	0.261681	0.245	Pomak > INTERVAL	7.02e-07		y
6	78255618	78330313		0.247083	0.203772		0.27	MANOLIS > Pomak	5.47e-05		y
7	142070034	142095025		0.159918	0.214904			Pomak > MANOLIS	4.55e-08		y	MGAM	Impairment of starch digestion [23137569]
8	136670241	136850069		0.00995196	0.0327767		0.01	Pomak > MANOLIS	1.85e-09		y
12	73915320	74035023			0.00773037	0.00093985		Pomak > INTERVAL	1.15e-08		y
13	57180063	57215063			0.15337	0.106606		Pomak > INTERVAL	1.18e-11		y
14	23975051	24020051		0.0250515	0.0466914			Pomak > MANOLIS	8.44e-06		y	DHRS4L2
14	41140051	41205051		0.14722	0.2953		0.22	Pomak > MANOLIS	1.26e-43		y
15	25177531	25187170			0.0111317	0.0288668		INTERVAL > Pomak	4.02e-08		y
16	78340096	78351000		0.461565	0.540507			Pomak > MANOLIS	7.46e-10		y	WWOX	Epilepsy, intellectual disability, optic atrophy [25403906]
17	36202500	36225000				0.12406	0.23	TEENAGE > INTERVAL	1.46e-05		n
22	38965011	38995009		0.0871654	0.103896	0.0716971		Pomak > INTERVAL	2.83e-08		y	APOBEC3A, APOBEC3B	Lung cancer, prostate cancer [29140415], breast cancer [23411593][23715497][27602762], HIV-1 susceptibility [27522954]
