# Supplementary material for: Population‐wide copy number variation calling using variant call format files from 6,898 individuals
Source: Genet Epidemiol. 2019 Sep 14;44(1):79–89. doi: 10.1002/gepi.22260 (PMC8653900; doi:10.1002/gepi.22260)
Supplement: Supplementary file 4 — Supporting information [file GEPI-44-79-s006.xlsx]

## Sheet: Sheet1
UN-CNVc	GenomeSTRiP	r2	genes deleted	homref concordant	het concordant	hom concordant	discordant	concordance (%)
1:12780010-13320010	1:12816416-12835271	0.845	PRAMEF11	192	16	0	3	98.58
1:196745195-196855195	1:196792555-196835878	1	CFHR1	97	97	17	0	100
1:247505144-247820144	1:247505425-247557139	1	OR2C3, GSSAML-AS1	210	1	0	0	100
1:247505144-247820144	1:247551412-247593069	1	OR2G2	210	1	0	0	100
1:247505144-247820144	1:247660318-247724433	1	OR13G1, OR6F1, AC118470.1, OR14A2	210	1	0	0	100
1:247505144-247820144	1:247722233-247782503	1	OR14A2, OR14K1, OR1C1	210	1	0	0	100
1:248490144-248660144	1:248576413-248620074	1	OR2T10	184	27	0	0	100
2:73575431-73695431	2:73620487-73677039	1	NAT8	210	1	0	0	100
2:232350128-232455128	2:232405442-232451562	1	ALPPL2	210	1	0	0	100
4:9160167-9230167	4:9206751-9212609	0.822	USP17L10	186	21	0	4	98.1
4:69260250-69385250	4:69274783-69307002	1	UGT2B28	139	64	8	0	100
7:65115684-65715684	7:65369281-65423458	1	ZNF92	210	1	0	0	100
14:20885051-20950051	14:20885090-20919556	1	RNASE3	210	1	0	0	100
16:21585134-21940134	16:21585286-21655270	1	IGSF6	209	2	0	0	100
17:22160061-22580061	17:22520753-22525503	1	MTRNR2L1	209	1	0	1	99.53
17:22160061-22580061	17:22522015-22562357	1	MTRNR2L1	210	1	0	0	100
17:36160267-36460267	17:36195679-36216379	0.919	CCL4L2	47	52	6	6	94.59
19:53400069-53515069	19:53448751-53511307	1	ZNF813	209	2	0	0	100
							overall concordance	97
