# Supplementary material for: Population‐wide copy number variation calling using variant call format files from 6,898 individuals
Source: Genet Epidemiol. 2019 Sep 14;44(1):79–89. doi: 10.1002/gepi.22260 (PMC8653900; doi:10.1002/gepi.22260)
Supplement: Supplementary file 5 — Supporting information [file GEPI-44-79-s001.xlsx]

## Sheet: Sheet1
means-based genotyping
GenomeSTRiP	UN-CNVc	homref_concordant	het_concordant	hom_concordant	discordant	missing	concordance	non-ref concordance
1:54630197-54677725	1:54610386-54680386	210	1	0	0	0	100	100
1:72132750-72187627	1:72130013-72200013	209	2	0	0	0	100	100
1:169257345-169273240	1:169255048-169280048	79	106	26	0	0	100	100
1:190495118-190535787	1:190495195-190540195	210	1	0	0	0	100	100
2:34470737-34509725	2:34475308-34515308	84	0	0	126	1	40	0
2:34485243-34509725	2:34475308-34515308	85	102	24	0	0	100	100
2:35752906-35771343	2:35755308-35775308	60	100	51	0	0	100	100
2:52522530-52557962	2:52525107-52560107	126	73	12	0	0	100	100
3:46753727-46809339	3:46755055-46810055	188	23	0	0	0	100	100
3:65203183-65229114	3:65205353-65230353	195	14	2	0	0	100	100
3:130044587-130080211	3:130045017-130085017	79	103	29	0	0	100	100
3:162827423-162908521	3:162780085-162910085	113	83	15	0	0	100	100
4:4125150-4147958	4:4125167-4155167	93	99	19	0	0	100	100
4:9455587-9479795	4:9460167-9480167	157	52	2	0	0	100	100
4:10209791-10226320	4:10210028-10235028	85	102	24	0	0	100	100
4:34783425-34826907	4:34780145-34830145	120	71	20	0	0	100	100
4:63268640-63288765	4:63270250-63290250	151	59	1	0	0	100	100
4:69187030-69257124	4:69175250-69225250	210	1	0	0	0	100	100
4:72831156-72887235	4:72830189-72895189	208	3	0	0	0	100	100
4:96377278-96443963	4:96380172-96475172	205	6	0	0	0	100	100
5:97713336-97760412	5:97715126-97765126	207	4	0	0	0	100	100
5:106715520-106769906	5:106715066-106780066	198	13	0	0	0	100	100
5:116153430-116214956	5:116150106-116235106	210	1	0	0	0	100	100
5:120822755-120882712	5:120825075-120935075	210	1	0	0	0	100	100
5:180949325-181001437	5:180935060-181015060	108	83	0	20	0	90.5213	80.5825
5:181086104-181100781	5:181090060-181110060	210	1	0	0	0	100	100
6:76727574-76743797	6:76730313-76750313	96	91	24	0	0	100	100
6:78270705-78318847	6:78260313-78330313	131	71	9	0	0	100	100
6:158864819-158930236	6:158865033-158950033	207	4	0	0	0	100	100
7:53392535-53485911	7:53390034-53560034	201	10	0	0	0	100	100
7:109796606-109813834	7:109795026-109815026	100	85	26	0	0	100	100
7:142068041-142086020	7:142070034-142100034	145	61	5	0	0	100	100
8:39408669-39529655	8:39360012-39535012	70	98	43	0	0	100	100
8:143618425-143632467	8:143620086-143635086	135	66	10	0	0	100	100
10:55931873-56010472	10:55901312-56021312	209	2	0	0	0	100	100
10:66562771-66624198	10:66520057-66635057	206	5	0	0	0	100	100
10:79745530-79837420	10:79705260-79855260	182	5	0	24	0	88.6256	17.2414
11:6951558-7005050	11:6921891-7026891	208	3	0	0	0	100	100
11:130580960-130639510	11:130570016-130675016	207	4	0	0	0	100	100
12:9490377-9580550	12:9480146-9590146	56	108	47	0	0	100	100
12:11353718-11391776	12:11355025-11395025	178	32	1	0	0	100	100
12:133257264-133263355	12:133260133-133265133	93	61	21	36	0	82.9384	69.4915
13:57178584-57212866	13:57180019-57215019	173	35	3	0	0	100	100
14:20885090-20919556	14:20885051-20950051	210	1	0	0	0	100	100
14:41153753-41200429	14:41140051-41205051	152	51	8	0	0	100	100
14:106082301-106112977	14:106070191-106115191	0	74	0	137	0	35.0711	35.0711
14:106428009-106472222	14:106420191-106505191	169	41	1	0	0	100	100
16:55762693-55788268	16:55765071-55810071	118	77	16	0	0	100	100
16:78337781-78351001	16:78340071-78355071	0	114	0	97	0	54.0284	54.0284
19:36350266-36356173	19:36350085-36360085	127	78	0	6	0	97.1564	92.8571
19:53448751-53511307	19:53400069-53515069	209	2	0	0	0	100	100
20:14724021-14757906	20:14720345-14750345	210	1	0	0	0	100	100
20:14975470-15016202	20:14960345-15020345	210	1	0	0	0	100	100
21:19936705-19999006	21:19916848-20001848	210	1	0	0	0	100	100
						overall	96.0853	85.935
segment-based
GenomeSTRiP	UN-CNVc	homref_concordant	het_concordant	hom_concordant	discordant	missing	concordance	non-ref concordance
1:54630197-54677725	1:54610386-54680386	210	1	0	0	0	100	100
1:72132750-72187627	1:72130013-72200013	209	1	0	1	0	99.5261	50
1:169257345-169273240	1:169255048-169280048	79	0	13	119	0	43.6019	9.84848
1:190495118-190535787	1:190495195-190540195	210	1	0	0	0	100	100
2:34470737-34509725	2:34475308-34515308	186	0	0	25	0	88.1517	0
2:34485243-34509725	2:34475308-34515308	85	0	17	108	1	48.5714	13.6
2:35752906-35771343	2:35755308-35775308	60	0	1	150	0	28.91	0.662252
2:52522530-52557962	2:52525107-52560107	126	0	12	73	0	65.4028	14.1176
3:46753727-46809339	3:46755055-46810055	188	1	0	22	0	89.5735	4.34783
3:65203183-65229114	3:65205353-65230353	195	0	1	15	0	92.891	6.25
3:130044587-130080211	3:130045017-130085017	79	61	29	42	0	80.0948	68.1818
3:162827423-162908521	3:162780085-162910085	113	35	15	48	0	77.2512	51.0204
4:4125150-4147958	4:4125167-4155167	93	0	14	104	0	50.7109	11.8644
4:9455587-9479795	4:9460167-9480167	156	0	0	55	0	73.9336	0
4:10209791-10226320	4:10210028-10235028	6	0	0	205	0	2.8436	0
4:34783425-34826907	4:34780145-34830145	120	0	17	74	0	64.9289	18.6813
4:63268640-63288765	4:63270250-63290250	151	0	1	59	0	72.0379	1.66667
4:69187030-69257124	4:69175250-69225250	210	1	0	0	0	100	100
4:72831156-72887235	4:72830189-72895189	208	1	0	2	0	99.0521	33.3333
4:96377278-96443963	4:96380172-96475172	205	5	0	1	0	99.5261	83.3333
5:97713336-97760412	5:97715126-97765126	207	2	0	2	0	99.0521	50
5:106715520-106769906	5:106715066-106780066	198	2	0	11	0	94.7867	15.3846
5:116153430-116214956	5:116150106-116235106	210	1	0	0	0	100	100
5:120822755-120882712	5:120825075-120935075	210	1	0	0	0	100	100
5:180949325-181001437	5:180935060-181015060	108	82	0	21	0	90.0474	79.6117
5:181086104-181100781	5:181090060-181110060	210	1	0	0	0	100	100
6:76727574-76743797	6:76730313-76750313	96	0	14	101	0	52.1327	12.1739
6:78270705-78318847	6:78260313-78330313	131	7	9	64	0	69.6682	20
6:158864819-158930236	6:158865033-158950033	207	1	0	3	0	98.5782	25
7:53392535-53485911	7:53390034-53560034	201	7	0	3	0	98.5782	70
7:109796606-109813834	7:109795026-109815026	100	0	11	100	0	52.6066	9.90991
7:142068041-142086020	7:142070034-142100034	145	0	4	62	0	70.6161	6.06061
8:39408669-39529655	8:39360012-39535012	70	98	43	0	0	100	100
8:143618425-143632467	8:143620086-143635086	135	0	4	72	0	65.8768	5.26316
10:55931873-56010472	10:55901312-56021312	209	1	0	1	0	99.5261	50
10:66562771-66624198	10:66520057-66635057	206	5	0	0	0	100	100
10:79745530-79837420	10:79705260-79855260	206	5	0	0	0	100	100
11:6951558-7005050	11:6921891-7026891	208	1	0	2	0	99.0521	33.3333
11:130580960-130639510	11:130570016-130675016	207	4	0	0	0	100	100
12:9490377-9580550	12:9480146-9590146	56	0	37	118	0	44.0758	23.871
12:11353718-11391776	12:11355025-11395025	178	0	1	32	0	84.8341	3.0303
12:133257264-133263355	12:133260133-133265133	127	35	21	28	0	86.7299	66.6667
13:57178584-57212866	13:57180019-57215019	173	0	1	37	0	82.4645	2.63158
14:20885090-20919556	14:20885051-20950051	210	1	0	0	0	100	100
14:41153753-41200429	14:41140051-41205051	152	1	8	50	0	76.3033	15.2542
14:106082301-106112977	14:106070191-106115191	22	4	0	185	0	12.3223	2.1164
14:106428009-106472222	14:106420191-106505191	169	29	0	13	0	93.8389	69.0476
16:55762693-55788268	16:55765071-55810071	118	1	1	91	0	56.872	2.15054
16:78337781-78351001	16:78340071-78355071	35	0	0	176	0	16.5877	0
19:36350266-36356173	19:36350085-36360085	127	1	0	83	0	60.6635	1.19048
19:53448751-53511307	19:53400069-53515069	209	2	0	0	0	100	100
20:14724021-14757906	20:14720345-14750345	210	1	0	0	0	100	100
20:14975470-15016202	20:14960345-15020345	210	1	0	0	0	100	100
21:19936705-19999006	21:19916848-20001848	210	1	0	0	0	100	100
						overall	79.3031	22.2808
