# Supplementary material for: Population‐wide copy number variation calling using variant call format files from 6,898 individuals
Source: Genet Epidemiol. 2019 Sep 14;44(1):79–89. doi: 10.1002/gepi.22260 (PMC8653900; doi:10.1002/gepi.22260)
Supplement: Supplementary file 6 — Supporting information [file GEPI-44-79-s002.xlsx]

## Sheet: Sheet1
MANOLIS					POMAK					TEENAGE					INTERVAL
chr	start	end	start_precision	end_precision	chr	start	end	start_precision	end_precision	chr	start	end	start_precision	end_precision	chr	start	end	start_precision	end_precision		overall precision median
1	1690146	1745146	56	1601	1	49445626	49540626	340	583	1	25255121	25340121	75	344	1	1451835	1478835	82	726		106
1	25265121	25340121	1451	323	1	72300362	72305362	344	286	1	72300105	72350105	344	1116	1	1481835	1499835	63	204		2345.68
1	29545121	29610121	184	146	1	109680723	109700723	5061	3957	1	79155105	79345105	80	378	1	1693835	1743835	1015	2771
1	49390000	49420000	722	325	1	143300000	144300000	21712	212072	1	109685182	109695182	284	370	1	5048835	5118835	65	47
1	49460000	49500000	327	268	1	146055162	148770162	566	102330	1	161585097	161650097	1671	28	1	6313835	6423835	142	153
1	54610386	54680386	120	107	1	149255162	149595162	25660	953	1	169255097	169280097	37	252	1	7838835	7938835	90	69
1	72130013	72200013	299	788	1	161590203	161660203	1021	4863	1	196770132	196840132	85	43	1	9943835	10003835	124	226
1	72300013	72305013	96	513	1	180290045	180440045	830	566	1	198035132	198038232	328	163	1	14845009	14915009	112	91
1	72550013	72630013	127	192	1	196750134	196850000	662	971	2	34475308	34515308	118	105	1	16500009	16575009	215	6452
1	80585005	80875005	204	258	1	196850000	196880000	971	372	2	35585308	35775308	205	405	1	27920064	28130064	85	30
1	119570402	119610402	86	189	1	213290125	213365125	185	180	2	35780308	35870308	328	224	1	49445337	49535337	217	144
1	143550000	143700000	52	118	1	248530000	248650000	10013	73	2	89790659	89795759	12	56	1	49535337	49635337	144	129
1	144500000	144550000	428	127	2	3150610	3410610	30	230	2	89915159	90000159	544	248	1	55805067	56375067	20	171
1	156555020	156675020	54	46	2	17980328	18080328	475	109	2	90000048	90365048	0	54	1	57880067	57990067	62	61
1	161515048	161550048	638	152	2	34475297	34515297	408	46	2	131766503	131768503	880	14	1	58850067	58935067	66	47
1	161590048	161630000	109	411	2	35240297	35290000	300	219	2	137340503	137450503	313	253	1	59535067	59590067	224	23
1	190495195	190540195	145	116	2	35290000	35325297	219	89	2	137393503	137395503	142	37	1	65360085	65635085	187	51
1	196765000	196785000	136	505	2	39450297	39625297	171	94	2	139955503	140000503	429	260	1	72550109	72640109	87	21
1	196785000	196820000	505	1265	2	39980297	40000297	297	854	2	186255240	186375240	219	484	1	73190109	73315109	44	177
1	196815000	196840000	532	676	2	47315025	47370025	178	357	2	241915095	242185095	204	1717	1	73340109	73450109	43	570
1	196889500	196910000	104	53	2	50880285	51790285	116	227	3	1780235	1945235	67	68	1	79495109	79645109	152	77
1	196915000	196935000	670	207	2	52525285	52560285	100	378	3	46745039	46810039	173	341	1	79745109	80000109	43	71
1	197120195	197200195	171	761	2	52990285	53080285	83	264	3	125725688	125750688	92	89	1	80000041	80075041	0	101
1	247505144	247820144	264	194	2	77990318	78345318	204	502	3	130040004	130070004	92	100	1	83045041	83150041	244	373
1	248570000	248635000	305	85	2	83100124	83370124	104	170	3	162790113	162915113	198	162	1	85810041	85955041	72	26
2	12800395	12880395	151	496	2	87100000	87900000	385	9774	4	4120096	4153096	45	317	1	99135005	99230005	38	63
2	14770395	15505395	332	321	2	89165124	89630124	411	4526	4	10210028	10235028	217	292	1	102155090	102420090	106	33
2	35755308	35775308	156	155	2	90001533	90901533	1892	1023014	4	34776486	34828486	458	643	1	102400090	103370090	10	109
2	38005308	38135308	95	37	2	97066533	97551533	924	231	4	63270288	63290288	204	117	1	105475090	105615090	0	10
2	44540249	44665249	104	172	2	130040458	130450458	2842	695	4	65980288	66160288	0	547	1	120600314	120925314	83657	7789
2	52525107	52560107	129	123	2	139955458	140000458	394	260	4	68510288	68628288	328	172	1	145505115	148530115	14699	1128
2	54850107	54935107	370	444	2	146105177	146120177	241	311	4	69250288	69365288	208	327	1	149335115	149595115	61045	946
2	65960038	65970500	384	107	2	232350128	232460128	190	273	4	75275233	75276633	207	154	1	152360011	152580011	198	33
2	73575431	73695431	378	108	2	241905095	242100095	156	82	4	137170015	137180015	1809	82	1	152490011	152550011	1732	55
2	82370191	82685191	73	612	3	1651919	1846919	454	170	4	160915028	161130028	320	107	1	155605011	155760011	216	133
2	84110191	84185191	47	207	3	36215097	36305097	954	367	5	12290001	12840001	505	256	1	161515047	161560047	710	1416
2	87075000	87380000	1002	2621	3	46755055	46815055	453	555	5	59200013	59565013	25	690	1	168470047	168740047	11	44
2	87620000	87705000	2592	676	3	48240055	48400055	518	824	5	97710126	97765126	187	273	1	170510030	170565030	24	88
2	110050160	110200000	4856	303	3	62975211	63010211	161	441	5	99428126	99485126	277	139	1	176415030	178390030	98	230
2	149615005	149825005	216	182	3	65205211	65230211	282	176	5	100000099	100115099	0	155	1	187950045	188115045	112	183
2	158855139	158875139	257	109	3	75355348	75595348	123	37	5	105015099	105150099	306	135	1	188135045	188305045	84	14
2	193300005	193510005	39	173	3	78790348	78965348	462	167	5	109960099	110000099	655	354	1	188675045	188730045	83	23
2	232350128	232455128	214	181	3	90670139	91200139	468	75201	5	140845122	140860122	610	90	1	189315045	189370045	79	274
3	10293	1105293	10	59	3	96775139	97580139	422	282	5	180940060	181005060	346	155	1	189560045	189625045	170	103
3	32064500	32066400	748	206	3	116810027	116915027	301	850	6	26750009	26785009	393	10641	1	189805045	189845045	16	143
3	46755055	46810055	67	191	3	125725094	125743094	578	12	6	29880009	29939009	202	30	1	190705052	190810052	92	269
3	60145353	60325353	55	106	3	162820113	162910113	157	86	6	31270022	31271522	16	8	1	195510052	195630052	60	9
3	71045114	71510114	664	71	3	174575032	174800032	245	214	6	31315022	31321022	95	0	1	196856052	196950052	63	146
3	76050114	76700114	68	206	3	192465304	192630304	258	187	6	76730367	76750367	185	180	1	209975018	210000018	46	178
3	107014997	109999997	162	306	3	193160304	193168304	199	44	6	78255367	78330367	381	71	1	210000067	210070067	0	157
3	110000027	112710027	495	211	4	19729	189729	216	263	7	89895202	89901202	328	87	1	225010060	225140060	28	36
3	130045017	130085017	113	106	4	8979729	8989729	108	35	8	12125094	12150094	232	241	1	227805060	227880060	54	293
3	158165255	158425255	292	84	4	9119729	9125729	88	51	8	12600094	12665094	36	3	1	231400046	231635046	11	192
3	162785085	162910085	553	191	4	9125729	9294729	51	156678	8	25115401	25135401	269	128	1	238000046	239450046	48	219
3	189649000	189653000	34	14	4	10210028	10235028	726	206	8	39370857	39535857	776	71	1	240575020	240970020	109	75
3	197490418	197605418	91	103	4	34780149	34830149	224	147	8	136660241	136855241	482	574	1	242050020	242760020	6149	59
4	4125167	4155167	142	117	4	63269955	63294955	78	382	8	142300086	142335086	384	213	1	244870020	244945020	97	29
4	9620167	9635167	36	89	4	64829955	65059955	234	193	8	143620086	143635086	96	120	1	245305020	246535020	173	129
4	10210028	10235028	485	206	4	68509955	68629955	4366	32	9	550135	790135	87	12	1	247885020	247940020	14	31
4	30205145	30475145	44	88	4	68804955	68844955	354	55	9	8125135	8285135	463	132	1	248545020	248655020	18287	4021
4	34780145	34830145	69	147	4	69254955	69379955	42	92	9	11770002	11905002	28	382	2	1320614	1610614	84	68
4	37015145	37050145	125	150	4	71955233	72005233	146	110	10	27300105	27450105	65	242	2	7070614	7230614	55	205
4	52969355	53219355	409	224	4	107195102	107305102	489	42	10	50000785	50360785	0	198	2	15350022	15475022	53	103
4	63270250	63290250	507	141	4	117080218	117485218	236	245	10	65335057	65600057	149	180	2	32805023	32880023	119	70
4	68505250	68570250	81	727	4	163565028	163785028	625	371	10	66295057	66455057	226	31	2	36730023	36805023	4	16
4	68568250	68626250	267	88	5	795606	840986	376	1940	10	66310057	66329057	121	49	2	37940023	38010023	27	88
4	68805250	68845250	109	110	5	7171982	7201982	215	257	10	69525057	69530757	106	231	2	39835023	40000023	0	17
4	69170250	69220250	96	47	5	12530001	12690001	159	88	11	18925244	18945244	244	198	2	44510008	44650008	55	98
4	69260250	69340000	106	130	5	45930026	45945026	276	466	11	89745167	89790167	287	164	2	48185008	48270008	71	114
4	69340000	69368000	130	363	5	99900126	100000126	503	26	12	7845146	7980146	432	775	2	49485008	49550008	234	80
4	70295189	70425189	474	14	5	109960099	110000099	493	126	12	9480146	9590146	56	495	2	50485078	50730078	101	63
4	72830189	72895189	51	120	5	130510047	130615047	68	460	12	11079025	11100025	0	215	2	50745078	50800078	41	24
4	96380172	96475172	61	27	5	150825256	150845256	46	151	12	63545176	63740176	65	24	2	51490078	51685078	45	383
4	97610172	97940172	547	108	5	165055045	165195045	88	315	12	131245377	131345377	96	54	2	52080078	52370078	37	124
4	101410102	101515102	95	269	5	178985239	179300239	84	414	12	131645377	131652377	67	87	2	52525078	52560078	32	85
4	101725102	102245102	56	36	5	180190060	180205060	212	35	12	133260377	133263677	379	125	2	52865078	53015078	79	45
4	132330015	132540015	316	484	5	180950060	181010060	313	337	13	52524109	52534109	671	230	2	54790078	54955078	32	118
4	132990015	133145015	62	193	6	20810009	20995009	384	303	13	55550109	55845109	176	916	2	56410078	56535078	98	58
5	8696587	8751587	378	419	6	29880009	29940009	147	51	13	63445687	63625687	121	811	2	56845078	56960078	216	161
5	57620127	59305127	395	348	6	31255022	31262022	79	49	13	64575687	64730687	47	83	2	57425078	57600078	33	39
5	60710041	60950041	173	178	6	31310022	31322022	14	46	14	41140051	41205051	232	80	2	59380078	59465078	9	43
5	73860525	74190525	72	410	6	66300066	66340066	366	106	14	73530434	73560434	347	320	2	67645038	67910038	73	33
5	100240066	100410066	203	340	6	76730618	76750618	45	40	14	105585191	105725191	85	94	2	75210009	75285009	59	19
5	116150106	116235106	184	85	6	78255618	78330618	868	424	14	106075191	106325191	533	173	2	78075009	78475009	41	111
5	129040075	129235075	76	153	6	94680230	94855230	255	627	14	106420191	106505191	28	355	2	81400055	81665055	192	4
5	129370075	129590075	101	510	6	103290023	103315023	362	173	14	106732191	106762191	541	50	2	83095055	83355055	92	90
5	180948000	181005000	98	134	6	104110023	104245023	106	157	15	24105089	24265089	203	186	2	86975055	88000055	51445	286
6	26750009	26800000	196	8614	6	141560085	141875085	549	388	15	34370122	34575122	401	0	2	88005055	88865055	14	118
6	29881000	29939000	184	7	6	162400231	162535231	21	681	15	43575057	43670057	2878	4898	2	89040055	89075055	5886	517
6	31251000	31262000	128	10	7	31439	81439	3479	251	16	11036	16036	122	716	2	89815055	89835055	1959	6238
6	31269000	31271000	33	23	7	6861439	6886439	98	221	16	6745036	7055036	181	254	2	89880055	90000055	269	618
6	31315006	31321000	95	17	7	8731439	8906439	213	208	16	21585087	21775087	640	121	2	90000348	91005348	0	1023199
6	66299953	66339953	85	72	7	8792439	8826439	348	266	16	55765071	55810071	108	200	2	97055348	97230348	3702	5696
6	73885313	73892900	214	205	7	8956439	9081439	138	91	16	78340100	78350100	5	154	2	106240003	107910003	0	164
6	76730313	76750313	185	223	7	16395122	19830122	404	165	17	16810041	16823541	326	144	2	110013785	112448785	0	601
6	78255313	78330313	81	171	7	53395127	53525127	90	151	17	18425041	18510041	189	385	2	115613785	115733785	36	120
6	103290023	103315500	292	54	7	56910127	57545127	517	76	17	36190000	36196758	153	590	2	118218785	118543785	62	59
6	127630197	127995197	297	1095	7	57830127	58580127	27220	1460644	17	36202500	36225000	59	256	2	122615048	123285048	60	53
6	144299988	144489988	197	160	7	72230025	72365025	53	111	18	13980310	15165310	1006	42	2	125030048	125410048	92	90
6	158865033	158950033	109	104	7	76415025	77075025	355	820	19	20415136	20540136	214	34	2	126225048	126510048	21	25
7	6865064	6885064	41	109	7	89225111	89505111	281	229	19	35360095	35373095	176	209	2	129410048	129690048	76	103
7	7310064	7400064	57	284	7	97770098	97773398	369	40	19	37305095	37440095	258	480	2	130000030	130460030	0	8845
7	8790064	8830064	149	536	7	109800026	109815026	531	328	19	42790344	43045344	62	260	2	133025030	133220030	22	58
7	8920064	9160064	211	34	7	111165122	111735122	170	149	19	43200344	43265344	50	282	2	137075030	137160030	33	43
7	40205016	40295016	65	333	7	111255122	111385122	331	378	19	54746847	54783847	30	152	2	141265071	141400071	11	93
7	53390000	53525000	187	134	7	111575122	111675122	279	154	19	54836847	54843847	86	49	2	148270071	148385071	334	39
7	57910034	57915800	211	41	7	118590122	118675122	456	440	22	10659353	10683353	64	63	2	154400071	154530071	54	51
7	65200000	65602000	343	353	7	125810009	125870009	474	80	22	11380353	11545353	50161	50939	2	158400071	158460071	19	0
7	69695684	69755684	648	347	7	142065025	142095025	725	53	22	25245223	25475223	53	759	2	179665074	179900074	0	128
7	70000011	70190000	69	746	7	143130025	143205025	473	629						2	182175069	182405069	205	126
7	70190000	70690011	746	216	7	146395025	146600025	293	192						2	183495069	183710069	74	60
7	79680011	80000011	187	175	7	154600168	154608568	361	119						2	185340069	185550069	194	125
7	80000166	80270166	257	332	8	2184438	2244438	36	5722						2	185985069	186095069	81	47
7	89895166	89901600	380	81	8	2194438	2214438	159	166						2	187650069	187775069	70	28
7	93470098	93740098	84	233	8	5669438	5739438	14	57						2	192755005	193100005	27	87
7	97770098	97773500	369	62	8	5749438	5804438	32	126						2	194040005	194125005	18	91
7	109795026	109815026	25	328	8	6364438	6419438	133	25						2	194140005	194225005	213	166
7	111455122	111650122	740	69	8	11909094	11936094	109	18						2	209475018	209690018	49	28
7	111980122	112250122	636	253	8	12040094	12220094	10151	19757						2	209875018	209965018	35	127
7	121525009	121660009	216	285	8	12360094	12540094	21072	264						2	223790032	224105032	97	190
7	126175009	126370009	643	275	8	16090094	16170094	93	295						2	232350002	232455002	25	18
7	142070034	142095034	16	53	8	25115401	25135401	269	302						2	233890002	234140002	95	232
8	2190000	2270000	127	16400	8	39365857	39535857	306	71						3	1956859	2186859	91	91
8	5501119	5936119	94	44	8	68575100	69035100	90	503						3	3501859	3696859	180	51
8	15220068	16035068	82	94	8	88715746	88785746	617	132						3	5981859	7056859	15	27
8	16080068	16150000	74	222	8	136670241	136865241	185	118						3	7801859	7946859	85	86
8	25115072	25135072	177	667	9	11120431	11425431	53	21						3	13925021	14060021	163	105
8	113610981	113780981	309	301	9	28590085	28660085	355	139						3	17340021	17450021	88	83
8	131805069	131910069	114	460	9	28590085	28765085	355	525						3	18730021	18870021	75	196
8	136660069	136850069	256	334	9	39030111	39800111	668	22865						3	20350050	20455050	23	33
8	143620086	143633086	12	165	9	75370039	75885039	690	305						3	24815050	24935050	45	145
9	12200099	12230099	303	282	10	6971201	7211201	95	341						3	24965050	25145050	52	69
9	14865099	15235099	259	115	10	10405033	10515033	286	154						3	26000050	26135050	43	112
9	23365022	23380022	177	150	10	27315128	27420128	177	391						3	28165050	28215050	394	92
10	7500732	7720732	59	434	10	37065071	37205071	419	79						3	29025050	29160050	159	99
10	27315163	27420163	241	296	10	39340071	39362071	173	433						3	31705001	31975001	165	173
10	34315057	34540057	80	457	10	46106320	47001320	120	915						3	36045001	36220001	90	257
10	38530057	38620057	43609	153	10	49796320	49803320	292	75						3	36230001	36310001	35	151
10	39215057	39305057	27	192	10	67015011	67360011	201	228						3	36900001	36980001	174	172
10	55901312	56031312	94	296	10	69525011	69531811	268	326						3	38510001	38805001	36	25
10	66085057	66495057	120	15	10	79695439	79850439	1117	12752						3	39495001	39695001	19	182
10	66520057	66575000	438	324	10	120405000	120480000	57	389						3	39965001	40000001	192	281
10	66554000	66700057	370	62	10	133465204	133575204	596	1190						3	40000055	40085055	0	158
10	79747000	79855260	697	132	11	5765388	5790388	195	427						3	40675055	40845055	77	0
10	94680085	94875085	678	185	11	7790388	7815388	119	102						3	41050055	41105055	211	58
10	105860235	105930235	55	93	11	10045119	10145119	98	219						3	41315055	41790055	209	93
10	79715000	79747000	351	697	11	38870007	38950007	822	798						3	41845055	41955055	114	10
11	6921891	7026891	7	287	11	48355005	48950005	407	213						3	46755055	46815055	224	134
11	8041891	8201891	1126	227	11	49690005	49740005	200	365						3	52695050	52790050	136	51
11	49690005	49740005	200	151	11	67710148	67990148	821	1431						3	52995050	53005050	66	58
11	50410235	50460235	72	80	11	84770489	84875489	277	262						3	53840050	54310050	107	73
11	67710044	67995044	136	185	11	84825489	84863489	401	573						3	57250050	57415050	30	61
11	81790261	81811000	99	109	11	97136289	97246289	361	269						3	60085043	60310043	163	27
11	97380287	97605287	68	78	11	97541289	97696289	106	109						3	60475043	60870043	133	68
11	130570016	130675016	45	631	11	132425042	132575042	359	115						3	61595043	61650043	138	86
12	7851000	7975000	178	148	12	5728213	6098213	188	435						3	61650043	61720043	86	20
12	9480146	9585146	204	74	12	7848213	7978213	138	59						3	65205043	65230043	54	69
12	11352025	11393025	221	34	12	9483213	9583213	408	40						3	66275043	66345043	568	229
12	11510025	12745025	193	78	12	11355079	11395079	403	389						3	73555035	73660035	20	87
12	17500025	17650025	345	195	12	43495050	43655050	368	338						3	75360035	75595035	132	25
12	20095168	20180168	289	207	12	59545292	59553292	413	219						3	75985035	76095035	67	87
12	20855168	21260168	312	203	12	63540273	63750273	214	925						3	76640035	76935035	35	61
12	88340033	88465033	36	75	12	73915320	74045320	266	182						3	78460035	80000035	56	55
12	99670013	99795013	47	221	12	122540068	122880068	224	571						3	80000004	80880004	0	158
12	131225133	131355133	421	16	12	131245097	131350097	544	243						3	84770004	84890004	76	47
14	20885051	20950051	327	151	13	57180063	57215063	200	634						3	84800004	84830004	54	120
14	23975051	24025051	218	250	13	91445068	91900068	112	339						3	85075004	85190004	103	173
14	40495051	40580051	111	32	14	20215051	20510051	193	171						3	85490004	85585004	81	71
14	41140051	41205051	204	80	14	23975051	24020051	454	270						3	99945000	100000000	54	18
14	42925051	43045051	180	161	14	34535409	34645409	285	173						3	99999997	100189997	0	41
14	44710051	44760051	882	117	14	34645409	34695409	173	172						3	109314997	109419997	24	29
14	45340051	45905051	247	126	14	41140051	41205051	450	80						3	110445027	110890027	64	575
14	86420026	86525026	173	319	14	42500051	42830051	657	1215						3	114505027	114765027	98	95
15	30660056	32115056	319	475	14	44580051	44670051	150	24						3	117085027	117305027	21	126
15	34380000	34560000	113	572	14	60805289	61045289	204	361						3	119140027	119285027	113	78
15	39155056	39225056	85	184	14	66680289	66880289	128	94						3	125730022	125743022	42	43
16	14790000	14900000	3264	956	14	105628191	105727191	422	1883						3	127225022	127285022	21	256
16	14833681	14896160	438	445	14	106115191	106355191	106	514						3	130045021	130090021	110	1280
16	15035007	16200007	152	70	14	106418191	106488191	167	114						3	135340021	135440021	0	77
16	19935007	19960007	645	497	14	106835191	106885191	136	1609						3	143690081	143880081	236	96
16	21585134	21940134	654	267	15	25177531	25187531	79	128						3	145045081	145125081	112	135
16	28645134	29075134	62	447	15	28702531	30002531	29	685						3	146930081	147195081	175	33
16	55765071	55810071	80	36	15	30000292	30805292	0	187						3	154620013	155195013	51	48
16	60525031	60540031	142	508	15	34400292	34575292	35072	212						3	161675022	161835022	101	119
16	70000071	70125071	315	757	15	35085292	35355292	361	661						3	162720022	162780022	31	0
16	76920071	77015071	208	69	15	43565057	43680057	5879	37193						3	162790022	162915022	80	54
16	78340071	78351000	18	167	15	50720140	51265140	110	441						3	162920022	163015022	20	38
16	78640071	78715071	129	53	15	59785140	59815140	468	159						3	163250022	163910022	220	29
16	79915071	80000071	304	231	15	93605065	93705065	177	143						3	164215022	164330022	89	74
17	15145041	15155500	13	81	16	6746570	7081570	182	30						3	165325022	165375022	43	86
17	21883000	21960000	149	210	16	7176570	7201570	26	46						3	165730022	165950022	99	62
17	30605267	31010267	505	531	16	14715007	16725007	45160	28021						3	166675022	166915022	54	174
17	35350267	35445267	75	138	16	17270007	17355007	89	59						3	166915022	167515022	174	97
17	36170000	36250000	962	5074	16	19935007	19960007	24	971						3	175070028	175175028	754	109
17	36195241	36196130	86	133	16	21585201	21935201	64	158						3	179305028	179480028	91	188
17	53605022	53685022	108	67	16	29445201	30000201	17494	353						3	191305010	191420010	33	65
17	82590310	83250310	98	2958	16	30000214	30240214	0	94791						3	191850010	191990010	93	0
18	21644052	21889052	108	215	16	55765071	55805071	57	9827						3	192575010	192695010	202	49
18	71320140	71515140	166	38	16	70000096	70195096	0	549						3	195765010	195870010	104	58
19	12100107	12295107	288	105	16	78340096	78351096	17	78						4	3886933	3906933	46	0
19	20405136	20540000	121	38	16	82135306	83645306	111	319						4	4106933	4121933	112	59
19	53400069	53515069	13	81	16	84390306	84475306	469	227						4	4121933	4151933	59	133
20	42590830	42660830	55	496	16	86680306	86755306	92	367						4	4151933	4156933	133	92
21	19916848	20001848	130	11	17	21785038	21810038	75	18653						4	8946933	9576933	135	28
21	23125136	23270136	413	229	17	21880038	22020038	192	52308						4	10210028	10233028	131	43
21	23735136	23830136	321	48	17	36158486	36190486	414	149						4	12160028	12275028	106	68
22	11380352	11550000	50402	73	17	36188486	36255486	71	34716						4	12655028	12755028	188	29
22	16280352	16345000	23728	227	17	45500017	45575017	1362	831						4	18875028	18955028	114	128
22	18900000	19005000	4027	325	17	52870026	53275026	233	409						4	27940100	28135100	74	61
22	23440222	23515222	173	134	17	57410026	57475026	125	638						4	28135100	28185100	61	92
22	25245222	25560222	81	370	17	63870527	63910527	167	144						4	28625100	29130100	11	30
22	38965107	38995107	188	187	18	21548	111548	0	2138						4	31735038	33185038	123	30
					18	21548	66548	0	64						4	34780038	34830038	120	40
					18	1726548	1841548	214	101						4	38460038	38540038	204	30
					18	71480108	71825108	310	548						4	45525038	45705038	40	31
					19	9458807	9558807	253	109						4	47525038	47930038	253	0
					19	20240136	20385136	16	522						4	63270000	63290000	78	189
					19	23625136	23850136	262	496						4	67980000	68025000	160	95
					19	43135303	43185303	559	95						4	68505000	68570000	42	218
					19	43200303	43242303	369	76						4	68575000	68630000	55	105
					19	43200303	43265303	369	144						4	69250000	69380000	0	45
					19	54775332	54870332	114	129						4	74150022	74265022	25	37
					20	59725051	59741051	261	122						4	88885005	89020005	22	75
					21	13022435	13197435	2442	1572						4	89935005	90000005	134	89
					22	18161789	19036789	779	75						4	90000084	90035084	0	137
					22	36140011	36190011	805	84						4	90400084	91135084	140	154
					22	38965011	38995011	699	710						4	91685084	93255084	25	30
					22	46940024	47030024	678	0						4	93465084	93555084	101	52
															4	96265084	96375084	62	137
															4	100635102	100700102	69	56
															4	109625102	109690102	70	112
															4	119860024	119960024	28	156
															4	124045044	124200044	94	31
															4	130065015	130140015	186	72
															4	130610015	130715015	194	45
															4	132410015	132485015	289	1551
															4	133925015	134310015	100	26
															4	135470015	135640015	40	35
															4	137175015	137275015	114	12
															4	137325015	137425015	74	171
															4	143915023	144025023	138	55
															4	144070023	144120023	81	26
															4	147360023	147695023	229	188
															4	160000028	160090028	0	71
															4	160125028	160160028	73	50
															4	161100028	161180028	165	24
															4	161625028	161805028	118	22
															4	166240028	166270028	104	45
															4	167655028	167860028	48	585
															4	167880028	168075028	48	255
															4	170225026	170440026	102	51
															4	170575026	172660026	22	142
															4	179965026	180000026	20	89
															4	180605027	181160027	0	145
															4	184620027	184740027	65	70
															5	7171982	7201982	4	257
															5	9096982	9286982	54	46
															5	9896982	9926982	29	112
															5	12470001	12685001	33	0
															5	12685001	12745001	0	94
															5	13205001	13345001	27	59
															5	15735001	15770001	54	0
															5	23975039	24065039	104	78
															5	25080039	25385039	1180	32
															5	25880039	26070039	145	22
															5	26210039	26295039	34	69
															5	28775039	28905039	56	122
															5	28935039	29150039	114	69
															5	29260039	29510039	46	86
															5	41235010	42745010	14	141
															5	45805010	45855010	209	102
															5	45930010	45964010	51	42
															5	59323668	59418668	46	23
															5	62520025	62660025	152	335
															5	67820025	67890025	23	30
															5	84485021	84630021	29	256
															5	85770021	85950021	78	102
															5	90965033	91085033	149	37
															5	92285033	92415033	34	134
															5	95445033	95555033	163	53
															5	97715033	97762033	59	86
															5	99425033	99480033	2726	266
															5	120830022	120975022	57	83
															5	121350022	121375022	76	29
															5	123790022	123895022	59	95
															5	128850022	129400022	170	46
															5	130330047	131150047	146	38
															5	131275047	131355047	166	114
															5	140845026	140860026	44	66
															5	142900026	143065026	115	17
															5	150780115	150940115	36	134
															5	175940006	176230006	5822	297
															5	180948042	181006042	451	39
															6	1773019	1918019	131	77
															6	4258019	4478019	28	50
															6	5568019	5643019	286	43
															6	8793019	8973019	68	143
															6	9073019	9173019	43	38
															6	12860024	13090024	12	12
															6	20650001	20865001	164	105
															6	22275001	22425001	39	43
															6	27515001	27645001	91	50
															6	29125001	29195001	53	1186
															6	29875001	29940001	85	51
															6	31310022	31321022	63	0
															6	31390022	31490022	1439	25
															6	57800062	57825062	93	161
															6	65145066	65300066	158	130
															6	65915066	66120066	63	45
															6	66215066	66730066	21	55
															6	68415066	68485066	3	53
															6	73885010	73892010	51	170
															6	76730010	76750010	75	34
															6	76875010	77090010	178	50
															6	78260010	78330010	251	89
															6	82620449	82890449	95	91
															6	85760449	85845449	244	0
															6	87375449	87510449	250	30
															6	88180449	88265449	116	85
															6	100000006	100115006	0	222
															6	109535006	109685006	95	436
															6	112235498	112300498	233	0
															6	113305498	113565498	199	130
															6	120000089	120040089	0	110
															6	130735047	130840047	49	20
															6	140135002	140200002	168	62
															6	140210002	140335002	45	101
															6	141350002	141540002	159	61
															6	141675002	141730002	105	104
															6	141815002	141925002	15	117
															6	148365002	150000002	85	87
															6	161930014	162050014	59	126
															6	168430014	168585014	41	176
															7	2206473	2341473	62	203
															7	2991473	3136473	0	18
															7	3326473	3481473	69	113
															7	3661473	3751473	12	114
															7	4456473	4576473	53	58
															7	4881473	4981473	228	37
															7	6451473	6551473	29	10
															7	6861473	6886473	75	91
															7	7236473	7306473	0	112
															7	7441473	7536473	62	13
															7	8791473	8831473	62	93
															7	9516473	9631473	23	40
															7	9631473	9901473	40	25
															7	10520059	10690059	109	26
															7	12315059	12410059	179	326
															7	13960059	14115059	142	102
															7	17540059	17590059	30	85
															7	29630055	29650055	364	49
															7	29650055	29745055	49	52
															7	35985094	36160094	38	11
															7	53395084	53545084	122	128
															7	57425084	57535084	6	231
															7	60038917	61028917	0	66
															7	62688917	62703917	35	113
															7	62793917	62828917	16	89
															7	64033917	64298917	20	146
															7	65008917	65848917	0	560
															7	66353917	66703917	40	28
															7	67243917	67388917	142	120
															7	69078917	69263917	39	184
															7	71565025	71715025	135	62
															7	72510025	72895025	76	114
															7	76405025	77125025	124	102
															7	80405064	80585064	25	37
															7	80675064	80715064	83	0
															7	84535064	84690064	52	21
															7	86250064	86425064	162	153
															7	88770064	88910064	61	60
															7	89020064	89465064	45	25
															7	89925064	90000064	543	47
															7	90000048	90085048	0	247
															7	93720048	93905048	245	40
															7	94160048	94355048	780	118
															7	97120048	97245048	112	76
															7	97770048	97773348	52	57
															7	101650026	101785026	34	0
															7	109010026	109050026	324	78
															7	109125026	109395026	94	0
															7	111680019	111725019	63	12
															7	118135019	118270019	37	52
															7	118280019	118400019	145	17
															7	119205019	119395019	57	15
															7	119935019	120000019	91	13
															7	120365009	120450009	222	26
															7	124955009	125035009	176	22
															7	125535009	125690009	35	152
															7	125810009	125915009	66	425
															7	125970009	126140009	65	0
															7	126190009	126460009	85	158
															7	126810009	126915009	67	75
															7	142065034	142087034	57	19
															7	143130034	143215034	72	95
															7	145265034	145620034	160	7
															7	152895168	153055168	8	83
															7	153155168	153410168	76	46
															7	154605168	154608568	132	86
															7	155265168	155290168	18	53
															7	157325168	157330168	130	98
															7	158145168	158270168	230	67
															8	1139824	1219824	30	111
															8	2799824	2859824	24	110
															8	3874824	3930824	15	58
															8	3930824	3933524	58	77
															8	4034824	4079824	16	34
															8	4124824	4224824	57	19
															8	5089824	5284824	79	42
															8	5914824	6194824	42	99
															8	6819824	6919824	53	37
															8	8464824	8594824	142	53
															8	8969824	9074824	27	59
															8	10285039	10650039	101	28
															8	11830039	12035039	64	38
															8	13710039	13810039	93	35
															8	15570039	15695039	25	33
															8	15850039	16000039	96	29
															8	16080039	16170039	25	72
															8	16215039	16300039	56	72
															8	17925039	18040039	55	114
															8	18295039	18375039	99	14
															8	19340039	19805039	32	19
															8	26775206	27165206	12	6
															8	35340116	35405116	48	68
															8	39375116	39535116	107	173
															8	43620051	43665051	97	28
															8	46660051	46745051	104	162
															8	50240012	50290012	312	15
															8	75885061	76100061	9	147
															8	76130061	76375061	182	0
															8	77520061	77665061	353	55
															8	82055028	82605028	30	20
															8	82655028	82860028	52	105
															8	85650028	85920028	183411	111
															8	87375028	87425028	106	167
															8	95600012	95685012	51	64
															8	108975022	109090022	62	66
															8	110155023	110240023	91	161
															8	111435023	111570023	105	143
															8	114010023	114195023	73	113
															8	117855023	118045023	121	51
															8	118745023	119160023	105	1104
															8	131850092	132125092	220	92
															8	136660092	136875092	32	39
															9	1190910	1285910	18	87
															9	6550910	6680910	40	0
															9	6765910	6970910	44	31
															9	7280910	7430910	64	76
															9	7945910	8140910	17	77
															9	9445910	9585910	30	50
															9	9940910	10000910	45	28
															9	10000002	10040002	0	35
															9	13720002	13755002	0	67
															9	13825002	13875002	135	92
															9	13960002	14040002	129	235
															9	15630002	15795002	51	162
															9	17910002	18105002	1232	23
															9	21420074	21565074	87	147
															9	22135074	22200074	235	34
															9	23925074	24055074	17	18
															9	25260074	25350074	15	64
															9	25915074	26045074	34	60
															9	26050074	26200074	42	49
															9	26230074	26455074	91	30
															9	28170074	28355074	57	25
															9	28565074	28810074	67	28
															9	28885074	29190074	368	266
															9	29415074	29510074	50	80
															9	29945074	30000074	210	149
															9	31110041	32135041	47	156
															9	38455041	38645041	62	46
															9	38835041	39480041	3331	1946
															9	64023613	65053613	78	127
															9	65513613	65958613	100	27156
															9	65958613	68358613	27156	258
															9	69483613	69508613	168	4002
															9	85405058	85685058	65	64
															9	90495021	90610021	31	198
															9	92330021	92480021	127	137
															9	102110028	102245028	66	137
															9	102705028	102915028	104	68
															9	102990028	103305028	183	74
															9	108225028	108650028	53	57
															9	118025047	118165047	0	163
															9	130730008	130835008	214	46
															10	2046670	2381670	55	85
															10	2611670	3021670	43	23
															10	19130083	19550083	55	10
															10	25725045	25840045	34	133
															10	27310045	27420045	22	199
															10	30870057	30960057	142	55
															10	45807351	45962351	76	331
															10	46107351	46307351	276	102
															10	50071956	50246956	750	39
															10	53726956	53921956	27	64
															10	54851956	54956956	44	265
															10	57711956	57801956	31	41
															10	65505055	65565055	21	19
															10	65695055	65885055	108	25
															10	76365110	76440110	241	104
															10	79615110	80000110	45	54
															10	80000081	80230081	0	535
															10	89810081	90000081	94	0
															10	90000081	90280081	0	39
															10	90395081	90580081	39	155
															10	105855005	105935005	43	40
															10	106120005	106270005	122	87
															10	106220005	106265005	87	148
															10	109445005	109575005	92	12
															10	126680000	126895000	283	47
															10	129595000	129695000	14	142
															10	131185057	131255057	39	71
															11	4780730	4890730	70	249
															11	5045730	5210730	117	31
															11	5330730	5600730	141	127
															11	5765730	5790730	87	25
															11	5875730	5920730	41	81
															11	7770730	7925730	289	53
															11	18925015	18945015	102	20
															11	28110023	28290023	71	36
															11	31015018	31205018	37	64
															11	36690018	36810018	73	7
															11	37225018	37325018	25	16
															11	40430005	40635005	86	81
															11	50000034	50105034	0	82
															11	50125034	50185034	20710	33
															11	67740148	67970148	74	181
															11	81430041	81600041	55	602
															11	87790041	88045041	135	39
															11	90010920	90145920	0	453
															11	90830920	91035920	162	168
															11	91055920	91145920	22	89
															11	91195920	91350920	107	95
															11	96425920	96670920	182	170
															11	96460920	96550920	187	70
															11	97805920	98480920	0	29
															11	99645920	99700920	0	36
															11	101875055	101995055	165	84
															11	108250055	108415055	106	59
															11	127780016	127880016	1241	100
															11	130865032	131020032	76	67
															12	7840542	7980542	94	970
															12	11355023	11400023	192	18
															12	11680023	11830023	84	0
															12	16040023	16180023	28	54
															12	18030023	18105023	267	68
															12	27130143	27645143	33	37
															12	29005143	29180143	97	77
															12	30000013	30195013	0	49
															12	30265013	30450013	51	38
															12	44040013	44115013	344	8
															12	46855013	47060013	24	130
															12	63530057	63765057	236	254
															12	71730023	71895023	224	62
															12	72485023	72580023	132	26
															12	73915023	74035023	60	0
															12	76160023	76300023	223	39
															12	80240156	80350156	95	43
															12	81480156	81595156	164	104
															12	84020156	84830156	42	67
															12	91605013	91775013	46	171
															12	97705013	97810013	933	0
															12	99605013	99705013	22	71
															12	100005012	100220012	228	92
															12	115045014	115135014	26	79
															12	131235068	131355068	1134	75
															12	131645068	131660068	20	529
															13	19054581	19404581	52	30
															13	19834581	19924581	55	107
															13	20225072	20540072	73	213
															13	22560072	22710072	30	11
															13	23600072	23970072	195	143
															13	28520072	28615072	16	141
															13	41715040	41835040	52	106
															13	54570063	54910063	305	113
															13	55570063	55690063	39	29
															13	57180063	57220063	132	604
															13	57805063	58130063	23	30
															13	63685114	63810114	49	69
															13	65790114	65920114	22	51
															13	66640114	66830114	82	6
															13	68390114	68620114	95	118
															13	68675114	68695114	198	85
															13	70165006	70205006	88	0
															13	81850061	82135061	54	110
															13	83530061	83585061	240	0
															13	83975061	84080061	99	163
															13	85720061	85905061	37	76
															13	87170061	87495061	166	76
															13	89770061	89885061	44	121
															13	91665068	91750068	221	69
															13	92140068	92270068	87	105
															13	96240068	96355068	61	81
															13	98265068	98400068	21	83
															13	101850016	101995016	0	66
															13	104880016	105245016	38	185
															13	107470016	107835016	127	86
															13	110090006	110120006	45	28
															13	110450006	110515006	127	135
															14	27450051	27770051	103	109
															14	32440155	32535155	169	206
															14	38485155	38580155	64	183
															14	38840155	38990155	67	17
															14	39950155	40000155	58	76
															14	40000051	40125051	0	85
															14	40130051	40300051	83	135
															14	41235051	41965051	56	142
															14	44190051	44295051	119	76
															14	44360051	44450051	98	52
															14	44460051	44550051	51	71
															14	44610051	44710051	129	5923
															14	44710051	44760051	5923	164
															14	45325051	45480051	20	4374
															14	45990051	46095051	23	68
															14	47795051	47905051	57	689
															14	48300051	48445051	109	19
															14	66205011	66380011	130	72
															14	66580011	66660011	117	149
															14	78775020	79230020	64	41
															14	79940020	80000020	51	33
															14	80000024	80035024	0	128
															14	86420024	86510024	58	33
															14	86650024	86795024	38	88
															14	105910042	105916642	158	93
															14	106060042	106375042	138	96
															14	106418042	106485042	100	373
															15	25177170	25185870	11	110
															15	26017170	26167170	89	88
															15	28707170	30002170	969	0
															15	34385037	34580037	36396	49
															15	45860057	46000057	90	201
															15	46380057	46555057	73	147
															15	50370073	50505073	133	91
															15	53665073	53860073	125	46
															15	55235073	55330073	188	31
															15	57690073	57845073	142	0
															15	60055045	60300045	335	124
															15	64060045	64440045	125	88
															15	77255003	77280003	157	39
															15	77280003	77325003	39	145
															15	84170084	85250084	7319	1420
															15	89680084	89740084	82	81
															15	93610065	93705065	92	48
															15	95390065	96140065	60	0
															15	97550065	97980065	158	45
															15	99845065	99965065	179	66
															16	2837463	2962463	706	218
															16	5502463	5792463	28	21
															16	7077463	7167463	29	28
															16	7827463	8217463	109	17
															16	11295007	11600007	104	74
															16	12550007	12565007	42	10
															16	12640007	12780007	93	6
															16	12730007	12780007	16	6
															16	19700007	19795007	68	5608
															16	19935007	19960007	35	228
															16	21585087	22600087	331	16466
															16	27240087	27365087	127	153
															16	28620087	29075087	71	132
															16	29430087	30000087	62	214
															16	30000121	30205121	0	76075
															16	34780121	34830121	63	1364
															16	55765071	55805071	540	9827
															16	58940071	59010071	47	84
															16	60210025	60375025	24	52
															16	61455025	61585025	84	24
															16	62400025	62560025	74	59
															16	70000071	70195071	0	21
															16	71355071	71560071	36	59
															16	72795071	73020071	109	140
															16	74335071	74365071	2349	2205
															16	77295071	77385071	57	41
															16	77985071	78050071	9	108
															16	78240071	78265071	79	31
															16	78270071	78355071	21	74
															16	79275071	79395071	59	32
															16	79815071	79910071	46	62
															16	79970071	80000071	8	80
															16	80000010	80105010	0	51
															16	81270010	81430010	0	32
															16	83405010	83465010	31	54
															16	83810010	83900010	95	36
															16	84020010	84170010	3	7
															16	84425010	84570010	144	0
															16	87810010	87900010	33	134
															17	2929242	3164242	29	66
															17	3604242	3664242	182	150
															17	3734242	3864242	79	37
															17	5684242	6359242	78	62
															17	6854242	6964242	62	42
															17	10335041	10400041	69	245
															17	15430041	15705041	50	32
															17	20470018	20700018	364	74
															17	20860018	20950018	27	40
															17	21405018	21730018	1364	299
															17	35340127	35455127	47	55
															17	36108127	36150127	31	133
															17	36200127	36400127	93	6832
															17	36202500	36225000	59	1877
															17	36470127	36650127	116	146
															17	37820127	37880127	144	47
															17	45500017	45575017	1013	201
															17	52295007	52655007	135	37
															17	54190007	54875007	27	22
															17	63870527	63885527	0	109
															17	63889027	63898527	78	81
															17	68090589	68185589	125	73
															17	69030589	69165589	163	37
															18	1722540	1852540	150	14
															18	1897540	1987540	97	54
															18	7602540	7702540	136	243
															18	11120062	11185062	8	52
															18	31415063	31475063	82	115
															18	43890027	44215027	110	105
															18	51690018	51995018	73	60
															18	55615018	55760018	23	67
															18	59845018	60000018	298	153
															18	60000146	60870146	0	34
															18	65010146	65085146	34	108
															18	66765146	67010146	96	136
															18	67500146	67700146	33	53
															18	67630146	67780146	73	21
															18	68480146	68600146	53	0
															18	72370038	72510038	3	30
															19	20400018	20550018	61	20
															19	21880018	22045018	34	142
															19	22070018	22920018	89	255
															19	39640014	39825014	156	19
															19	47795062	47965062	94	19
															19	53420057	53515057	93	67
															19	54751057	54772057	283	145
															19	54780057	54830057	512	96
															19	54836057	54845557	31	68
															19	54910057	55040057	88	68
															20	1101083	1186083	148	29
															20	3256083	3361083	55	0
															20	15430073	15560073	69	107
															20	16380073	16460073	71	149
															20	19970073	20000073	121	126
															20	20000118	20155118	0	59
															20	22065118	22200118	63	53
															20	23705118	23785118	128	39
															20	37967759	38347759	65	201
															20	42685046	42735046	37	151
															20	42970046	43120046	65	51
															20	54675051	55100051	63	73
															20	61040098	61105098	0	48
															20	61405098	61450098	110	26
															20	61450098	61515098	26	110
															21	22770022	22890022	142	41
															21	22965022	23105022	100	96
															21	23120022	23280022	66	190
															21	25810022	25890022	55	52
															21	26980022	28160022	13	33
															21	30365019	30460019	197	106
															21	31275019	31335019	277	66
															21	31490019	31570019	158	74
															21	42050000	42130000	116	152
															22	18166527	19041527	376	49
															22	20700002	21190002	61	56776
															22	21955002	22320002	1720	140
															22	23440002	23515002	259	20
															22	25250002	25550002	96	37
															22	30710009	30965009	163	150
															22	38965009	38995009	33	9
															22	42560024	42585024	69	27
															22	46370024	46420024	46	280
															22	46865024	47015024	56	81
															22	49335024	49420024	67	119
															22	49445024	49515024	84	55
